# Supplementary material for: Discovery of ZLC491 as a Potent, Selective, and Orally Bioavailable CDK12/13 PROTAC Degrader
Source: J Med Chem. 2024 Oct 10;67(20):18247–64. doi: 10.1021/acs.jmedchem.4c01596 (PMC11513923; doi:10.1021/acs.jmedchem.4c01596)
Supplement: Supplementary file 2 — jm4c01596_si_002.csv [file jm4c01596_si_002.csv]

compound	smile	Degradation rates of CDK12 at 0.3 ¦ÌM	Degradation rates of CDK13 at 0.3 ¦ÌM	DC50 on CDK12 (nM)	DC50 on CDK13 (nM)
4a	O=C(NCC1=CC=CC=C1)N(C2=CC=C(N3CCN(C(C4CN(C5=CC(C(N(C6CCC(NC6=O)=O)C7=O)=O)=C7C=C5)C4)=O)CC3)C=C2)[C@@H]8CC[C@@H](NC9=CC=C(C#N)C=N9)CC8	35	38
4b	O=C(NCC1=CC=CC=C1)N(C2=CC=C(N3CCN(C(C4CN(C5=CC=C(C(N(C6CCC(NC6=O)=O)C7=O)=O)C7=C5)CC4)=O)CC3)C=C2)[C@@H]8CC[C@@H](NC9=CC=C(C#N)C=N9)CC8	61	65
4c	O=C(NCC1=CC=CC=C1)N(C2=CC=C(N3CCN(C(C4CCN(C5=CC(C(N(C6CCC(NC6=O)=O)C7=O)=O)=C7C=C5)CC4)=O)CC3)C=C2)[C@@H]8CC[C@@H](NC9=CC=C(C#N)C=N9)CC8	38	51
4d	O=C(NCC1=CC=CC=C1)N(C2=CC=C(N3CCN(CC4CN(C5=CC(C(N(C6CCC(NC6=O)=O)C7=O)=O)=C7C=C5)C4)CC3)C=C2)[C@@H]8CC[C@@H](NC9=CC=C(C#N)C=N9)CC8	60	71
4e	O=C(NCC1=CC=CC=C1)N(C2=CC=C(N3CCN(C[C@H]4CN(C5=CC(C(N(C6CCC(NC6=O)=O)C7=O)=O)=C7C=C5)CC4)CC3)C=C2)[C@@H]8CC[C@@H](NC9=CC=C(C#N)C=N9)CC8	50	70
4f	O=C(NCC1=CC=CC=C1)N(C2=CC=C(N3CCN(C[C@@H]4CN(C5=CC(C(N(C6CCC(NC6=O)=O)C7=O)=O)=C7C=C5)CC4)CC3)C=C2)[C@@H]8CC[C@@H](NC9=CC=C(C#N)C=N9)CC8	59	64
4g	O=C(NCC1=CC=CC=C1)N(C2=CC=C(N3CCN(CC4CCN(C5=CC(C(N(C6CCC(NC6=O)=O)C7=O)=O)=C7C=C5)CC4)CC3)C=C2)[C@@H]8CC[C@@H](NC9=CC=C(C#N)C=N9)CC8	74	84
4g-F	O=C(NCC1=CC=CC=C1)N(C2=CC=C(N3CCN(CC4CCN(C5=CC(C(N(C6CCC(NC6=O)=O)C7=O)=O)=C7C=C5F)CC4)CC3)C=C2)[C@@H]8CC[C@@H](NC9=CC=C(C#N)C=N9)CC8	53	57
4h	O=C(NCC1=CC=CC=C1)N(C2=CC=C(N3CC(CN4CCN(C5=CC(C(N(C6CCC(NC6=O)=O)C7=O)=O)=C7C=C5)CC4)C3)C=C2)[C@@H]8CC[C@@H](NC9=CC=C(C#N)C=N9)CC8	37	61
4i	O=C(NCC1=CC=CC=C1)N(C2=CC=C(N3CCC(CN4CCN(C5=CC=C(C(N(C6CCC(NC6=O)=O)C7=O)=O)C7=C5)CC4)C3)C=C2)[C@@H]8CC[C@@H](NC9=CC=C(C#N)C=N9)CC8	28	16
4j	O=C(NCC1=CC=CC=C1)N(C2=CC=C(N3CCC(CN4CCN(C5=CC(C(N(C6CCC(NC6=O)=O)C7=O)=O)=C7C=C5)CC4)CC3)C=C2)[C@@H]8CC[C@@H](NC9=CC=C(C#N)C=N9)CC8	49	71
4k	O=C(NCC1=CC=CC=C1)N(C2=CC=C(N3CCN(C4CN(C5=CC6=C(C(N(C7CCC(NC7=O)=O)C6=O)=O)C=C5)C4)CC3)C=C2)[C@@H]8CC[C@@H](NC9=CC=C(C#N)C=N9)CC8	62	76
4l	O=C(NCC1=CC=CC=C1)N(C2=CC=C(N3CCN(C4CCN(C5=CC(C(N(C6CCC(NC6=O)=O)C7=O)=O)=C7C=C5)C4)CC3)C=C2)[C@@H]8CC[C@@H](NC9=CC=C(C#N)C=N9)CC8	17	40
4m	O=C(NCC1=CC=CC=C1)N(C2=CC=C(N3CCN(C4CCN(C5=CC6=C(C(N(C7CCC(NC7=O)=O)C6=O)=O)C=C5)CC4)CC3)C=C2)[C@@H]8CC[C@@H](NC9=CC=C(C#N)C=N9)CC8	70	85
4n	O=C(NCC1=CC=CC=C1)N(C2=CC=C(N3CCC4(CN(C5=CC6=C(C(N(C7CCC(NC7=O)=O)C6=O)=O)C=C5)C4)CC3)C=C2)[C@@H]8CC[C@@H](NC9=CC=C(C#N)C=N9)CC8	63	85
4o	O=C(NCC1=CC=CC=C1)N(C2=CC=C(N3CCC4(CCN(C5=CC(C(N(C6CCC(NC6=O)=O)C7=O)=O)=C7C=C5)C4)CC3)C=C2)[C@@H]8CC[C@@H](NC9=CC=C(C#N)C=N9)CC8	27	47
4p	O=C(NCC1=CC=CC=C1)N(C2=CC=C(N3CCC4(CCN(C5=CC6=C(C(N(C7CCC(NC7=O)=O)C6=O)=O)C=C5)CC4)CC3)C=C2)[C@@H]8CC[C@@H](NC9=CC=C(C#N)C=N9)CC8	42	66
ZLC491	O=C(NCC1=CC=CC=C1)N(C2=CC=C(N3CCN(C4CCN(C5=CC6=C(C(N(C7CCC(NC7=O)=O)C6=O)=O)C=C5F)CC4)CC3)C=C2)[C@@H]8CC[C@@H](NC9=CC=C(C#N)C=N9)CC8	85	90	59	44
ZLC491-N	O=C(NCC1=CC=CC=C1)N(C2=CC=C(N3CCN(C4CCN(C5=CC6=C(C(N(C7CCC(N(C)C7=O)=O)C6=O)=O)C=C5F)CC4)CC3)C=C2)[C@@H]8CC[C@@H](NC9=CC=C(C#N)C=N9)CC8
