# Supplementary material for: Discovery of ZLC491 as a Potent, Selective, and Orally Bioavailable CDK12/13 PROTAC Degrader
Source: J Med Chem. 2024 Oct 10;67(20):18247–64. doi: 10.1021/acs.jmedchem.4c01596 (PMC11513923; doi:10.1021/acs.jmedchem.4c01596)
Supplement: Supplementary file 3 — jm4c01596_si_003.xlsx [file jm4c01596_si_003.xlsx]

## Sheet: Sheet1
Genes Description	Abundances (Grouped): ZLC491-1	Abundances (Grouped): ZLC491-2	Abundances (Grouped): ZLC491-3	Abundances (Grouped): ZLC491-4	Abundances (Grouped): DMSO-1	Abundances (Grouped): DMSO-2	Abundances (Grouped): DMSO-3	FC_4-91	P value_4-91
Cyclin-dependent kinase 12 OS=Homo sapiens OX=9606 GN=CDK12 PE=1 SV=2	68.3	34.5	51.7	52.4	231.1	209	175.3	0.249043	0.000199394
Cyclin-K OS=Homo sapiens OX=9606 GN=CCNK PE=1 SV=2	78.1	68.9	73.2	76.4	193.4	151.9	175.8	0.425484	0.000205247
Nucleoside diphosphate kinase B OS=Homo sapiens OX=9606 GN=NME2 PE=1 SV=1	270.7	36.2	125.1	93.9	175.8	78.6	97.1	1.1277	0.832252
Galactosylgalactosylxylosylprotein 3-beta-glucuronosyltransferase 3 OS=Homo sapiens OX=9606 GN=B3GAT3 PE=1 SV=2	129.3	236.9	50.5	206	263.7	84.6	27.7	1.98168	0.71087
Arginase-2, mitochondrial OS=Homo sapiens OX=9606 GN=ARG2 PE=1 SV=1	67.9	147.3	161.1	106.8	165.7	111.4	102	1.14048	0.859208
Protein kintoun OS=Homo sapiens OX=9606 GN=DNAAF2 PE=1 SV=2	73.6	91.9	96.7	98.5	136.4	120.8	136.9	0.691349	0.00374176
Histone chaperone ASF1B OS=Homo sapiens OX=9606 GN=ASF1B PE=1 SV=1	86.6	97.2	92.5	102.6	119.3	128.9	130.8	0.735842	0.00147238
Thiopurine S-methyltransferase OS=Homo sapiens OX=9606 GN=TPMT PE=1 SV=1	101.9	90.5	120.8	97.2	103.7	120.1	125.4	0.828893	0.203491
Interleukin-1 beta OS=Homo sapiens OX=9606 GN=IL1B PE=1 SV=2	105.3	89.5	81.7	88.2	131.8	118.7	127.3	0.697958	0.00359717
Tigger transposable element-derived protein 2 OS=Homo sapiens OX=9606 GN=TIGD2 PE=3 SV=1	95.5	94.9	94.1	99.5	127.4	135.3	109.2	0.747253	0.00828994
Histone H2A type 2-B OS=Homo sapiens OX=9606 GN=H2AC21 PE=1 SV=3	114.8	82	106.9	97.5	121.2	121	114.8	0.844628	0.0797545
TRPM8 channel-associated factor 1 OS=Homo sapiens OX=9606 GN=TCAF1 PE=1 SV=3	95.9	85	92.7	80.2	130.6	130.3	126.6	0.681888	0.000238907
Metallo-beta-lactamase domain-containing protein 2 OS=Homo sapiens OX=9606 GN=MBLAC2 PE=1 SV=3	102.5	87.2	121.5	97.7	93.9	127.5	122.7	0.815811	0.353861
Zinc finger protein with KRAB and SCAN domains 1 OS=Homo sapiens OX=9606 GN=ZKSCAN1 PE=1 SV=3	121.4	80.1	92.7	83.5	131.1	114.3	126.2	0.698098	0.0555919
Guanine nucleotide-binding protein G(o) subunit alpha OS=Homo sapiens OX=9606 GN=GNAO1 PE=1 SV=4	101.9	83	110.2	108.2	92.2	143.1	119.8	0.876878	0.275377
ADP/ATP translocase 1 OS=Homo sapiens OX=9606 GN=SLC25A4 PE=1 SV=4	139.4	79.3	98.9	97.2	116.7	122.3	104.8	0.840189	0.516742
Intraflagellar transport protein 74 homolog OS=Homo sapiens OX=9606 GN=IFT74 PE=1 SV=1	95.1	106.2	96.4	102.3	119.6	116.1	123.2	0.830686	0.00253711
Zinc finger and BTB domain-containing protein 38 OS=Homo sapiens OX=9606 GN=ZBTB38 PE=1 SV=2	89.1	85.4	96.3	101.6	112.5	122.6	141.4	0.756117	0.0112739
Solute carrier family 25 member 52 OS=Homo sapiens OX=9606 GN=SLC25A52 PE=2 SV=2	82	102	101.2	121.6	120.3	125.2	83.2	0.844555	0.614275
F-box only protein 28 OS=Homo sapiens OX=9606 GN=FBXO28 PE=1 SV=1	81	85.2	92	90.7	122.5	123.6	136.8	0.71157	0.000420461
Manganese-dependent ADP-ribose/CDP-alcohol diphosphatase OS=Homo sapiens OX=9606 GN=ADPRM PE=1 SV=1	98.1	103	108.7	103.7	117	129.9	90.9	0.883333	0.395728
Protein GREB1 OS=Homo sapiens OX=9606 GN=GREB1 PE=2 SV=1	110.1	75.2	91.2	108.8	97.9	125.2	126.5	0.798722	0.166908
Serine/threonine-protein kinase STK11 OS=Homo sapiens OX=9606 GN=STK11 PE=1 SV=1	87.1	100.8	93.3	110.7	122.5	126.9	99.7	0.792245	0.10401
Mediator of RNA polymerase II transcription subunit 31 OS=Homo sapiens OX=9606 GN=MED31 PE=1 SV=1	70.5	117.2	105.5	93.4	91.8	127.5	121.4	0.819193	0.310124
Coagulation factor VIII OS=Homo sapiens OX=9606 GN=F8 PE=1 SV=1	92.8	92.4	114.9	100.6	93.5	125.8	121.4	0.79654	0.258329
Receptor-interacting serine/threonine-protein kinase 2 OS=Homo sapiens OX=9606 GN=RIPK2 PE=1 SV=2	78.4	95.7	112.6	80.9	126.2	127.7	104.8	0.699683	0.0564489
MORF4 family-associated protein 1 OS=Homo sapiens OX=9606 GN=MRFAP1 PE=1 SV=1	95.3	89.2	103.7	89.7	114.9	113.4	120.5	0.805048	0.00419145
EPM2A-interacting protein 1 OS=Homo sapiens OX=9606 GN=EPM2AIP1 PE=1 SV=1	116	132.9	93.9	111.9	46.5	136.2	121.7	0.936319	0.647447
Zinc finger protein 746 OS=Homo sapiens OX=9606 GN=ZNF746 PE=1 SV=1	86.7	75.5	114	98.6	126.7	85.8	122.2	0.758183	0.275016
Bromodomain adjacent to zinc finger domain protein 2A OS=Homo sapiens OX=9606 GN=BAZ2A PE=1 SV=4	96.1	84.2	107.2	89.3	132.7	121.2	104.7	0.764851	0.0372023
Sodium-dependent phosphate transporter 1 OS=Homo sapiens OX=9606 GN=SLC20A1 PE=1 SV=1	101.9	88.1	105	94.4	119.8	121	106.1	0.819282	0.0288309
Tigger transposable element-derived protein 7 OS=Homo sapiens OX=9606 GN=TIGD7 PE=1 SV=1	79.1	106.9	95.5	108.3	108.4	118.6	136.6	0.853288	0.074308
WD repeat-containing protein 55 OS=Homo sapiens OX=9606 GN=WDR55 PE=1 SV=2	80.2	94.4	97.5	99.5	120.8	129.6	104.9	0.794288	0.0236805
Interleukin-1 receptor-associated kinase-like 2 OS=Homo sapiens OX=9606 GN=IRAK2 PE=1 SV=2	104.3	82.4	104.2	78.5	115.6	118.4	130	0.788007	0.0232351
Ankyrin repeat domain-containing protein 1 OS=Homo sapiens OX=9606 GN=ANKRD1 PE=1 SV=2	85.9	82.6	93.7	83.2	127	120.2	127.5	0.665748	0.00012404
FAD-dependent oxidoreductase domain-containing protein 2 OS=Homo sapiens OX=9606 GN=FOXRED2 PE=1 SV=1	97.9	129.3	95	90.3	102.4	121.4	111	0.868919	0.492506
Protein C-ets-1 OS=Homo sapiens OX=9606 GN=ETS1 PE=1 SV=1	94.2	79.5	87.3	88.7	135.5	121.3	122	0.721311	0.000725417
Zinc finger protein 217 OS=Homo sapiens OX=9606 GN=ZNF217 PE=1 SV=1	126.1	86.1	87.9	123.2	114.5	106.9	110.9	0.951758	0.719799
Histamine H1 receptor OS=Homo sapiens OX=9606 GN=HRH1 PE=1 SV=1	91.7	98.8	87.4	96.6	121.1	128.3	103.8	0.777457	0.0163805
Ankyrin repeat and IBR domain-containing protein 1 OS=Homo sapiens OX=9606 GN=ANKIB1 PE=1 SV=3	80	92.8	110.8	111.2	112.3	119.9	107.9	0.9065	0.180272
[3-methyl-2-oxobutanoate dehydrogenase [lipoamide]] kinase, mitochondrial OS=Homo sapiens OX=9606 GN=BCKDK PE=1 SV=2	105.1	86.8	110.5	121.3	110.9	88.9	123.7	0.972047	0.880307
Protein dopey-2 OS=Homo sapiens OX=9606 GN=DOP1B PE=1 SV=5	101.4	104.9	90.6	94	114.1	94.5	135	0.856266	0.171255
Pigment epithelium-derived factor OS=Homo sapiens OX=9606 GN=SERPINF1 PE=1 SV=4	110.5	114.7	111.9	90.6	106.8	94.8	108.6	1.0412	0.656472
Membrane-associated tyrosine- and threonine-specific cdc2-inhibitory kinase OS=Homo sapiens OX=9606 GN=PKMYT1 PE=1 SV=1	113.1	103.4	98.3	98.2	87.9	112.2	129.2	0.898841	0.574232
Vacuolar protein sorting-associated protein 28 homolog OS=Homo sapiens OX=9606 GN=VPS28 PE=1 SV=1	98	91.2	109.8	96.6	115.4	115.1	110.6	0.845352	0.0276511
N-alpha-acetyltransferase 20 OS=Homo sapiens OX=9606 GN=NAA20 PE=1 SV=1	72	121	107.8	94.8	122.2	88.2	118.7	0.853412	0.511889
Calcium-binding mitochondrial carrier protein SCaMC-2 OS=Homo sapiens OX=9606 GN=SLC25A25 PE=1 SV=1	117.9	81.7	146.9	98.5	91.9	109.1	107.2	1.00933	0.64103
DmX-like protein 2 OS=Homo sapiens OX=9606 GN=DMXL2 PE=1 SV=2	80.3	104.4	88.1	105.7	101.6	127.2	120.7	0.797432	0.0755629
Glycosylated lysosomal membrane protein OS=Homo sapiens OX=9606 GN=GLMP PE=1 SV=1	88.5	91.1	134.6	107.5	114.9	84.5	130.5	0.86423	0.79861
Keratin, type I cytoskeletal 17 OS=Homo sapiens OX=9606 GN=KRT17 PE=1 SV=2	113.2	97.9	104.3	113	122.4	109.3	102.7	0.994053	0.533359
Pentraxin-related protein PTX3 OS=Homo sapiens OX=9606 GN=PTX3 PE=1 SV=3	100.4	86.4	101.8	107.9	128.9	110.7	92.9	0.913279	0.303915
Meiotic nuclear division protein 1 homolog OS=Homo sapiens OX=9606 GN=MND1 PE=1 SV=1	89.4	92.4	91.8	101.2	130.3	115	113.9	0.80087	0.00472074
IQCJ-SCHIP1 readthrough transcript protein OS=Homo sapiens OX=9606 GN=IQCJ-SCHIP1 PE=1 SV=2	72.4	91.2	98.6	102.1	130.3	122	112.4	0.777869	0.0191509
Protein archease OS=Homo sapiens OX=9606 GN=ZBTB8OS PE=1 SV=2	85.5	113.3	110.4	93.9	102.5	122.3	113.4	0.900794	0.250729
Alpha-1-antitrypsin OS=Homo sapiens OX=9606 GN=SERPINA1 PE=1 SV=3	109.4	99.5	118.5	97.7	124.9	95.7	104.2	1.0024	0.837635
Melanophilin OS=Homo sapiens OX=9606 GN=MLPH PE=1 SV=1	84.4	82.3	87.6	84.7	127.6	120.4	123.2	0.686282	9.95654e-06
Putative E3 ubiquitin-protein ligase makorin-4 OS=Homo sapiens OX=9606 GN=MKRN4P PE=5 SV=1	118.1	114.5	107.5	99.1	119.5	103	99.9	1.07767	0.755931
Caspase recruitment domain-containing protein 6 OS=Homo sapiens OX=9606 GN=CARD6 PE=1 SV=2	94.7	100.2	95	91.5	111.6	123.7	118.3	0.801775	0.00157203
Zinc finger protein 579 OS=Homo sapiens OX=9606 GN=ZNF579 PE=1 SV=2	105.7	92.9	97.8	97.8	115.3	97.1	121.3	0.848222	0.123153
E3 ubiquitin-protein ligase TRIM47 OS=Homo sapiens OX=9606 GN=TRIM47 PE=1 SV=2	78.9	79.2	103.1	99.8	128.1	110.6	117.1	0.764304	0.0234227
Chondroitin sulfate N-acetylgalactosaminyltransferase 2 OS=Homo sapiens OX=9606 GN=CSGALNACT2 PE=1 SV=1	76.7	94	91.3	97.5	116.3	134	120	0.772083	0.00503601
Intraflagellar transport protein 81 homolog OS=Homo sapiens OX=9606 GN=IFT81 PE=1 SV=1	99.7	108.3	105.8	64.8	110.3	119.6	121.7	0.859114	0.126686
Serine/threonine-protein kinase Chk1 OS=Homo sapiens OX=9606 GN=CHEK1 PE=1 SV=2	71.8	109.3	108.7	103.6	123.2	112.5	112.7	0.941881	0.166416
Probable RNA-binding protein 19 OS=Homo sapiens OX=9606 GN=RBM19 PE=1 SV=3	122.6	93.6	99.3	103.9	116.3	83.3	106.3	0.955786	0.804495
RanBP-type and C3HC4-type zinc finger-containing protein 1 OS=Homo sapiens OX=9606 GN=RBCK1 PE=1 SV=2	84.1	106	97.6	102.6	116.5	117.5	102.4	0.859227	0.0922098
AT-rich interactive domain-containing protein 4A OS=Homo sapiens OX=9606 GN=ARID4A PE=1 SV=3	93.7	94.6	106	92.9	115.8	117.8	113.6	0.81304	0.00412062
Rho GTPase-activating protein 22 OS=Homo sapiens OX=9606 GN=ARHGAP22 PE=1 SV=1	99.7	118.7	93.2	113.9	107.8	92	120.9	0.990724	0.95989
Zinc finger protein 346 OS=Homo sapiens OX=9606 GN=ZNF346 PE=1 SV=1	114.7	92.3	103.4	99.6	122	83.2	116	0.875	0.707792
Alpha-fetoprotein OS=Homo sapiens OX=9606 GN=AFP PE=1 SV=1	82.2	110.9	103.7	96.7	118.4	102.3	114.4	0.875874	0.169226
UPF0669 protein C6orf120 OS=Homo sapiens OX=9606 GN=C6orf120 PE=1 SV=1	91.8	85.6	100.9	92.5	101.6	140.4	114.2	0.806918	0.0520388
Transducin-like enhancer protein 3 OS=Homo sapiens OX=9606 GN=TLE3 PE=1 SV=2	106.2	99.4	126.4	115.5	111.8	115.5	69.8	0.991503	0.403755
CXADR-like membrane protein OS=Homo sapiens OX=9606 GN=CLMP PE=1 SV=1	92.4	79.3	103.6	99.9	106.8	109.6	121.5	0.877281	0.0512248
Valacyclovir hydrolase OS=Homo sapiens OX=9606 GN=BPHL PE=1 SV=1	94.4	98.8	95.3	102	113	114.1	108.2	0.85885	0.00264688
Tubulin alpha-4A chain OS=Homo sapiens OX=9606 GN=TUBA4A PE=1 SV=1	147.7	95.7	100.2	95	106.7	92.7	110	0.917994	0.695451
Oncostatin-M-specific receptor subunit beta OS=Homo sapiens OX=9606 GN=OSMR PE=1 SV=1	104	92.4	97.8	91.6	114	113.1	106.6	0.840849	0.0129382
Maspardin OS=Homo sapiens OX=9606 GN=SPG21 PE=1 SV=1	98.9	102	99.9	101.3	111.6	110.8	106.3	0.907942	0.0024564
Potassium voltage-gated channel subfamily KQT member 5 OS=Homo sapiens OX=9606 GN=KCNQ5 PE=1 SV=3	88.5	101.5	101.6	104.6	128.7	83.6	117.7	0.862787	0.407949
Ion channel TACAN OS=Homo sapiens OX=9606 GN=TMEM120A PE=1 SV=1	111.1	91.3	101.3	108.3	113.5	83.7	115.5	0.923348	0.907225
Extracellular superoxide dismutase [Cu-Zn] OS=Homo sapiens OX=9606 GN=SOD3 PE=1 SV=2	95.2	103.7	98.7	124.2	106.3	98.6	117.7	0.952023	0.82558
Actin-related protein 6 OS=Homo sapiens OX=9606 GN=ACTR6 PE=1 SV=1	74.6	83	91.2	119.8	87.6	174.6	111.2	0.783273	0.24673
Presenilin-2 OS=Homo sapiens OX=9606 GN=PSEN2 PE=1 SV=1	109.4	67.5	99.7	97.8	102	133.5	111.8	0.883274	0.155262
F-box only protein 21 OS=Homo sapiens OX=9606 GN=FBXO21 PE=2 SV=2	93.8	109.7	98	99.4	102.3	111.6	113	0.884409	0.133396
CDK5 regulatory subunit-associated protein 2 OS=Homo sapiens OX=9606 GN=CDK5RAP2 PE=1 SV=5	88.7	113.8	104.2	91.1	111.1	107.6	109.6	0.890967	0.213118
Zinc finger protein 384 OS=Homo sapiens OX=9606 GN=ZNF384 PE=1 SV=2	89.2	99.7	102.2	96.6	95.3	114.5	127.9	0.857205	0.128216
Nuclear receptor coactivator 4 OS=Homo sapiens OX=9606 GN=NCOA4 PE=1 SV=1	110.3	104.4	102.2	102.6	106	117.1	104.3	0.976415	0.33812
Ribosomal protein S6 kinase beta-1 OS=Homo sapiens OX=9606 GN=RPS6KB1 PE=1 SV=2	96.2	100.4	98.6	85.2	104.1	114.8	123.1	0.848432	0.0272113
Serine/threonine-protein kinase Chk2 OS=Homo sapiens OX=9606 GN=CHEK2 PE=1 SV=1	93.2	125.4	121.7	94.6	113	92.1	107.2	1.00886	0.702468
Kinesin-like protein KIF23 OS=Homo sapiens OX=9606 GN=KIF23 PE=1 SV=3	118.7	88.7	98.1	94.4	112.4	104	114.3	0.856317	0.264849
Ubiquitin thioesterase OTUB2 OS=Homo sapiens OX=9606 GN=OTUB2 PE=1 SV=2	69.3	91.2	92.9	87.6	90.1	141.2	122.3	0.730989	0.0677499
2-oxoisovalerate dehydrogenase subunit alpha, mitochondrial OS=Homo sapiens OX=9606 GN=BCKDHA PE=1 SV=2	77.6	112.3	109.5	107.5	88.4	111.2	119.2	0.975719	0.727239
Signal transducer and activator of transcription 2 OS=Homo sapiens OX=9606 GN=STAT2 PE=1 SV=1	92.6	94.3	88.3	94	112.7	115.7	117.1	0.806396	8.22313e-05
Transmembrane protein 9 OS=Homo sapiens OX=9606 GN=TMEM9 PE=1 SV=1	135	85.5	104.5	105.6	136.1	97.2	92.3	1.08076	0.959983
DNA topoisomerase 2-binding protein 1 OS=Homo sapiens OX=9606 GN=TOPBP1 PE=1 SV=3	80.3	97.1	94.8	94.2	118.9	125.5	114.4	0.794786	0.00313569
Protein FAM8A1 OS=Homo sapiens OX=9606 GN=FAM8A1 PE=1 SV=1	109.7	113	98.8	117.1	114.2	68.6	116.3	0.975044	0.503831
Serine/threonine-protein phosphatase 1 regulatory subunit 10 OS=Homo sapiens OX=9606 GN=PPP1R10 PE=1 SV=1	96.3	93.2	93.6	90.9	119.7	116.4	117	0.798291	2.02655e-05
EARP and GARP complex-interacting protein 1 OS=Homo sapiens OX=9606 GN=EIPR1 PE=1 SV=2	105.3	90.7	118.5	85.9	108.6	99.3	124.6	0.902394	0.36225
Acid sphingomyelinase-like phosphodiesterase 3b OS=Homo sapiens OX=9606 GN=SMPDL3B PE=1 SV=2	106.2	83	96.9	113.5	105.3	103	139.8	0.964387	0.257853
ATPase family AAA domain-containing protein 2 OS=Homo sapiens OX=9606 GN=ATAD2 PE=1 SV=1	130.4	79.1	104.1	120	91.2	104.5	126.5	1.07225	0.951891
Epididymis-specific alpha-mannosidase OS=Homo sapiens OX=9606 GN=MAN2B2 PE=1 SV=4	77.4	111.8	105.1	90.6	112.9	111.1	127.4	0.866696	0.0922023
Mothers against decapentaplegic homolog 2 OS=Homo sapiens OX=9606 GN=SMAD2 PE=1 SV=1	99	112.4	80.2	114.3	85.6	129.4	111.6	0.947133	0.623403
Male-enhanced antigen 1 OS=Homo sapiens OX=9606 GN=MEA1 PE=1 SV=2	103.8	112.3	101.1	94.8	119.7	110.6	101	0.926311	0.286452
Phosphatidylinositol 4-kinase type 2-beta OS=Homo sapiens OX=9606 GN=PI4K2B PE=1 SV=1	106.9	90.5	88.9	112.1	117.6	81.8	115.9	0.851596	0.664482
Prolyl 3-hydroxylase OGFOD1 OS=Homo sapiens OX=9606 GN=OGFOD1 PE=1 SV=1	73.1	103.7	102.4	110	94.4	115.1	115.9	0.895308	0.371727
Protein WWC2 OS=Homo sapiens OX=9606 GN=WWC2 PE=1 SV=2	124.2	88.6	97.7	88.9	110.5	101.6	116.3	0.844344	0.403737
Ankyrin-2 OS=Homo sapiens OX=9606 GN=ANK2 PE=1 SV=4	101.9	107.1	102.7	101.7	105.2	109.5	110.1	0.934247	0.0556079
Pleckstrin homology domain-containing family G member 3 OS=Homo sapiens OX=9606 GN=PLEKHG3 PE=1 SV=1	94.9	85.2	100.4	93.3	120.3	115.4	113.1	0.815425	0.00263581
Protein O-glucosyltransferase 3 OS=Homo sapiens OX=9606 GN=POGLUT3 PE=1 SV=2	98.9	95.4	102.1	100.6	111.5	94.3	119.2	0.894619	0.214403
DNA-directed RNA polymerases I and III subunit RPAC2 OS=Homo sapiens OX=9606 GN=POLR1D PE=1 SV=1	96.5	112.2	100.7	107.4	106.1	97.6	110.8	0.980679	0.908496
Docking protein 1 OS=Homo sapiens OX=9606 GN=DOK1 PE=1 SV=1	92.2	92.9	97.4	103.9	102.2	145.7	105.3	0.903609	0.142417
Cell division cycle-associated protein 3 OS=Homo sapiens OX=9606 GN=CDCA3 PE=1 SV=1	99.2	94.2	102.9	100.2	112.6	113.4	104.8	0.885435	0.0165283
Nucleoporin GLE1 OS=Homo sapiens OX=9606 GN=GLE1 PE=1 SV=2	93	102.8	99.4	87.6	113.1	131.2	101.9	0.850575	0.0610931
BolA-like protein 2 OS=Homo sapiens OX=9606 GN=BOLA2 PE=1 SV=1	98	100.1	104.5	102.9	83.1	107.2	130.6	0.946828	0.65013
C-C chemokine receptor-like 2 OS=Homo sapiens OX=9606 GN=CCRL2 PE=1 SV=2	108.4	89	87.6	93.9	114.9	107.5	117	0.795909	0.0298269
Macrophage migration inhibitory factor OS=Homo sapiens OX=9606 GN=MIF PE=1 SV=4	97.5	101.8	106.8	97.1	104.1	107.6	122	0.926115	0.106572
Myelin regulatory factor-like protein OS=Homo sapiens OX=9606 GN=MYRFL PE=2 SV=2	93.8	92.8	88.2	84.4	127.8	157.8	52.5	0.708138	0.424242
Transmembrane protein 128 OS=Homo sapiens OX=9606 GN=TMEM128 PE=1 SV=2	104.6	109.3	95.5	110.4	111.7	105.3	93.9	1.01567	0.83286
Mediator of RNA polymerase II transcription subunit 21 OS=Homo sapiens OX=9606 GN=MED21 PE=1 SV=1	94.4	99.7	99.9	106.8	112.5	118.4	88.6	0.887111	0.476729
Regulator of G-protein signaling 19 OS=Homo sapiens OX=9606 GN=RGS19 PE=1 SV=1	93.7	107.2	85.8	97	112.6	127.4	105.4	0.846803	0.0514329
Inositol polyphosphate 1-phosphatase OS=Homo sapiens OX=9606 GN=INPP1 PE=1 SV=1	101.8	99.3	102	99.4	116.4	111.7	101.7	0.900627	0.0547893
Protein SHQ1 homolog OS=Homo sapiens OX=9606 GN=SHQ1 PE=1 SV=2	102.5	100.6	80.7	86.7	112.6	115.1	111.8	0.831705	0.0229275
Protein tyrosine phosphatase domain-containing protein 1 OS=Homo sapiens OX=9606 GN=PTPDC1 PE=1 SV=1	91.6	105.2	100.9	98.4	113.3	109.9	104.6	0.906733	0.0497443
NADH dehydrogenase [ubiquinone] 1 alpha subcomplex subunit 6 OS=Homo sapiens OX=9606 GN=NDUFA6 PE=1 SV=4	84.6	119.9	106.8	108.1	87.9	107.9	115.7	0.995829	0.930777
Centromere protein N OS=Homo sapiens OX=9606 GN=CENPN PE=1 SV=2	91.7	87.9	96.6	98	116.8	126.1	94.6	0.806079	0.0708837
Activator of basal transcription 1 OS=Homo sapiens OX=9606 GN=ABT1 PE=1 SV=1	97.3	76.1	83.3	83.2	120.6	81.3	143.6	0.690299	0.119587
Protein FAM234A OS=Homo sapiens OX=9606 GN=FAM234A PE=1 SV=1	91.4	113.1	91.6	104.4	92.1	117.3	113.4	0.864198	0.446851
Stearoyl-CoA desaturase 5 OS=Homo sapiens OX=9606 GN=SCD5 PE=1 SV=2	78.9	85.5	97.4	102.3	118.6	99.5	122.5	0.771079	0.0489507
Lysine-specific demethylase 5C OS=Homo sapiens OX=9606 GN=KDM5C PE=1 SV=2	87.4	103.8	101.7	101.3	101.3	112.9	112.5	0.902222	0.11683
Vesicle transport through interaction with t-SNAREs homolog 1A OS=Homo sapiens OX=9606 GN=VTI1A PE=1 SV=2	102	106.3	119.2	103.2	114.3	103.5	104.3	1.00431	0.957472
Transmembrane protein 62 OS=Homo sapiens OX=9606 GN=TMEM62 PE=1 SV=1	91.8	102.3	107.7	94.9	111.5	112.1	102.4	0.884305	0.116051
Protein phosphatase 1 regulatory subunit 3D OS=Homo sapiens OX=9606 GN=PPP1R3D PE=1 SV=1	104.3	94.5	89	87.1	113.5	105.9	117	0.80837	0.0181022
Coagulation factor X OS=Homo sapiens OX=9606 GN=F10 PE=1 SV=2	136.5	94.1	99.1	102.3	107.3	83.8	111.8	0.93849	0.625391
Death-inducer obliterator 1 OS=Homo sapiens OX=9606 GN=DIDO1 PE=1 SV=5	96.8	96.3	96.7	96	116.5	108.1	112.3	0.859305	0.000565853
ATP synthase subunit ATP5MPL, mitochondrial OS=Homo sapiens OX=9606 GN=ATP5MPL PE=1 SV=1	84.9	104.1	98.5	97.3	102.4	112.9	123.8	0.867139	0.062475
Dynein light chain Tctex-type 3 OS=Homo sapiens OX=9606 GN=DYNLT3 PE=1 SV=1	101.4	105.9	123.4	107.2	80.9	103.5	124.4	1.02947	0.607579
Aldehyde dehydrogenase family 3 member A2 OS=Homo sapiens OX=9606 GN=ALDH3A2 PE=1 SV=1	81.1	99.7	103	107	99.8	110.5	117	0.917195	0.212203
Tripartite motif-containing protein 26 OS=Homo sapiens OX=9606 GN=TRIM26 PE=1 SV=1	90.8	104.3	97.9	104.5	91.3	113.7	115.1	0.889182	0.373955
RELT-like protein 1 OS=Homo sapiens OX=9606 GN=RELL1 PE=1 SV=1	105.7	106.7	105	113.1	65.9	111.4	116.4	0.953321	0.507135
Protein phosphatase Slingshot homolog 3 OS=Homo sapiens OX=9606 GN=SSH3 PE=1 SV=2	95.3	114.6	100.8	85	96.4	113.7	114.7	0.862357	0.338389
Opioid growth factor receptor-like protein 1 OS=Homo sapiens OX=9606 GN=OGFRL1 PE=2 SV=1	119.3	96	93.9	94.9	101.5	109.9	107.1	0.891223	0.524281
Low-density lipoprotein receptor OS=Homo sapiens OX=9606 GN=LDLR PE=1 SV=1	89.1	104.3	83	107.9	113.7	113.7	104	0.850484	0.115299
Interferon regulatory factor 2-binding protein 1 OS=Homo sapiens OX=9606 GN=IRF2BP1 PE=1 SV=1	100.1	104.5	99.8	99.9	109.1	108.1	110	0.91659	0.00252022
Leukocyte receptor cluster member 8 OS=Homo sapiens OX=9606 GN=LENG8 PE=1 SV=3	96.6	98.8	106.9	91.4	108.6	105.9	111	0.899632	0.0535692
YTH domain-containing protein 1 OS=Homo sapiens OX=9606 GN=YTHDC1 PE=1 SV=3	96.4	93.6	110.7	98.1	98	111.2	121.9	0.87455	0.204446
Ubiquitin carboxyl-terminal hydrolase 40 OS=Homo sapiens OX=9606 GN=USP40 PE=1 SV=3	98.6	113.6	107.1	100.3	99.9	107.4	104.8	0.989504	0.853526
Protein YIPF4 OS=Homo sapiens OX=9606 GN=YIPF4 PE=1 SV=1	88	90.9	103.1	95.2	110.8	112.9	114.6	0.824181	0.00571806
Centrin-3 OS=Homo sapiens OX=9606 GN=CETN3 PE=1 SV=2	96.3	106.1	95.9	99.5	114.7	112.7	89.3	0.868678	0.444416
DNA replication complex GINS protein SLD5 OS=Homo sapiens OX=9606 GN=GINS4 PE=1 SV=1	104.1	96.8	96.5	98.2	112.1	119.4	93.8	0.869759	0.214443
Ubiquitin carboxyl-terminal hydrolase 11 OS=Homo sapiens OX=9606 GN=USP11 PE=1 SV=3	92.2	105.1	92.4	94.6	103.3	114.9	113.5	0.823789	0.0281256
Spectrin beta chain, non-erythrocytic 2 OS=Homo sapiens OX=9606 GN=SPTBN2 PE=1 SV=3	98.2	102.2	92.3	110.9	122.3	108.4	88.3	0.924354	0.590669
Rho guanine nucleotide exchange factor 6 OS=Homo sapiens OX=9606 GN=ARHGEF6 PE=1 SV=2	86.5	87.1	104.5	102.9	113.8	113	110.9	0.840708	0.0311883
Zinc finger protein 318 OS=Homo sapiens OX=9606 GN=ZNF318 PE=1 SV=2	109	80.1	108.2	90.8	109.5	95.4	127	0.908676	0.282415
General transcription factor IIE subunit 1 OS=Homo sapiens OX=9606 GN=GTF2E1 PE=1 SV=2	84.9	87	100.4	120.2	100.3	116.1	111.9	0.837355	0.326032
Chromatin target of PRMT1 protein OS=Homo sapiens OX=9606 GN=CHTOP PE=1 SV=2	98.4	86.7	91.3	95.5	120.7	114	107.7	0.819298	0.0046365
Tubulin beta-3 chain OS=Homo sapiens OX=9606 GN=TUBB3 PE=1 SV=2	90	100.3	103.7	92.8	115.1	112.5	103.4	0.858222	0.0362533
PHD finger protein 23 OS=Homo sapiens OX=9606 GN=PHF23 PE=1 SV=1	101.9	90	82.2	114.1	99.6	110.3	123.5	0.8699	0.221248
DNA polymerase alpha subunit B OS=Homo sapiens OX=9606 GN=POLA2 PE=1 SV=2	100.9	97.8	90.7	90.8	98.2	114.7	116.4	0.822145	0.0499887
DNA-directed RNA polymerase II subunit RPB4 OS=Homo sapiens OX=9606 GN=POLR2D PE=1 SV=1	106.2	90.4	103.7	106	104.9	107	119	0.979907	0.191386
General transcription factor IIH subunit 4 OS=Homo sapiens OX=9606 GN=GTF2H4 PE=1 SV=1	93.3	62.9	101.4	82.4	96.6	124	123.2	0.713068	0.0627104
Telomeric repeat-binding factor 2 OS=Homo sapiens OX=9606 GN=TERF2 PE=1 SV=3	116.5	91.4	105.8	86.5	117.9	91.9	110.5	0.892308	0.545582
Hyaluronan mediated motility receptor OS=Homo sapiens OX=9606 GN=HMMR PE=1 SV=2	106.2	103.2	89.1	111.2	121.2	85.2	110.4	0.94837	0.775334
OTU domain-containing protein 7B OS=Homo sapiens OX=9606 GN=OTUD7B PE=1 SV=1	107.7	93	80.5	100.6	113.9	110.8	98.3	0.873646	0.185229
Cytosolic Fe-S cluster assembly factor NUBP1 OS=Homo sapiens OX=9606 GN=NUBP1 PE=1 SV=2	94.8	97.1	98	96.9	103.9	109.2	113.3	0.888278	0.00405624
Phosphoglucomutase-like protein 5 OS=Homo sapiens OX=9606 GN=PGM5 PE=1 SV=2	93.3	100.6	79.9	104.4	89.4	137.2	110.2	0.879764	0.237956
Monoacylglycerol lipase ABHD6 OS=Homo sapiens OX=9606 GN=ABHD6 PE=1 SV=1	93.1	97.7	107.7	111	106	107.1	104.4	0.968868	0.51997
Peroxisomal bifunctional enzyme OS=Homo sapiens OX=9606 GN=EHHADH PE=1 SV=3	109.4	103.5	102.9	114.7	99.8	105.7	103.5	1.0285	0.253768
Hydrolethalus syndrome protein 1 OS=Homo sapiens OX=9606 GN=HYLS1 PE=1 SV=1	90.3	85.7	97	102.5	105.3	134.8	108.9	0.859963	0.053294
Carnitine O-acetyltransferase OS=Homo sapiens OX=9606 GN=CRAT PE=1 SV=5	125.1	89.6	99.2	97.6	116.4	108	97.8	0.911111	0.674711
Sorting nexin-27 OS=Homo sapiens OX=9606 GN=SNX27 PE=1 SV=2	103.6	99.7	96.6	87.2	111.7	126.9	92.7	0.878693	0.199998
Corepressor interacting with RBPJ 1 OS=Homo sapiens OX=9606 GN=CIR1 PE=1 SV=1	102.3	95.6	89.8	102.6	111.9	109.9	107.8	0.900364	0.0219419
Golgi phosphoprotein 3-like OS=Homo sapiens OX=9606 GN=GOLPH3L PE=1 SV=1	86.6	82.7	89.4	103.2	122	110.1	116.4	0.756014	0.00789373
WD repeat-containing protein 89 OS=Homo sapiens OX=9606 GN=WDR89 PE=2 SV=1	95.6	103	104.6	89.4	101.3	114.3	109.5	0.906849	0.108282
Dehydrogenase/reductase SDR family member 11 OS=Homo sapiens OX=9606 GN=DHRS11 PE=1 SV=1	93.2	107.6	96.1	110.8	113.8	99.3	109.5	0.930137	0.408791
40S ribosomal protein S27 OS=Homo sapiens OX=9606 GN=RPS27 PE=1 SV=3	106.6	92.8	95.2	95.3	105.6	116.9	111	0.858108	0.0302095
Neutrophil gelatinase-associated lipocalin OS=Homo sapiens OX=9606 GN=LCN2 PE=1 SV=2	71.2	116.4	95.6	95	80.9	135.1	114.2	0.834501	0.406843
Coronin-2A OS=Homo sapiens OX=9606 GN=CORO2A PE=1 SV=2	107	86	114.9	96	116	110.9	98.4	0.915239	0.428598
Protein SMG5 OS=Homo sapiens OX=9606 GN=SMG5 PE=1 SV=3	94.9	101.8	114.8	107.5	106.7	98.4	109	0.980787	0.993316
Protein tweety homolog 3 OS=Homo sapiens OX=9606 GN=TTYH3 PE=1 SV=3	125.8	108.4	83.1	101.2	108.1	108.6	100	0.969473	0.933388
Exportin-6 OS=Homo sapiens OX=9606 GN=XPO6 PE=1 SV=1	93.4	91.1	96.7	87.9	104.4	118.3	116.6	0.791166	0.00456879
Sickle tail protein homolog OS=Homo sapiens OX=9606 GN=KIAA1217 PE=1 SV=2	101.1	92	98.4	100.5	110.5	109.9	105.9	0.904914	0.0111362
Ras GTPase-activating protein 3 OS=Homo sapiens OX=9606 GN=RASA3 PE=1 SV=3	85.7	103.9	138.5	85.7	112.9	81.4	111.9	0.847185	0.938584
Dynein light chain roadblock-type 1 OS=Homo sapiens OX=9606 GN=DYNLRB1 PE=1 SV=3	91.3	90	100.1	103.5	111.7	101.9	116.1	0.856759	0.0480932
Phosphatidylcholine:ceramide cholinephosphotransferase 2 OS=Homo sapiens OX=9606 GN=SGMS2 PE=1 SV=1	99.5	90.8	116.4	123.9	109.8	74.1	118.5	0.983151	0.656183
Atrophin-1 OS=Homo sapiens OX=9606 GN=ATN1 PE=1 SV=3	104.6	98.5	95.4	111.6	110.3	89.1	117.7	0.920671	0.718656
Ras-related protein Rap-2a OS=Homo sapiens OX=9606 GN=RAP2A PE=1 SV=1	111	93.5	107	104.6	105.9	120.1	83.7	0.999056	0.939426
S1 RNA-binding domain-containing protein 1 OS=Homo sapiens OX=9606 GN=SRBD1 PE=1 SV=2	93.4	101.4	101.1	91.7	123.9	107	106	0.908879	0.0429505
WD repeat-containing protein 34 OS=Homo sapiens OX=9606 GN=WDR34 PE=1 SV=2	87	99.1	95.4	104.9	112.5	99.8	111.7	0.870636	0.0979255
Plakophilin-4 OS=Homo sapiens OX=9606 GN=PKP4 PE=1 SV=2	122.5	105.3	84.1	94.2	103.8	106.3	120.3	0.938382	0.455087
Mediator of RNA polymerase II transcription subunit 15 OS=Homo sapiens OX=9606 GN=MED15 PE=1 SV=2	96.7	95.9	90.5	99.9	134	79	113.3	0.849956	0.382975
Voltage-gated potassium channel subunit beta-2 OS=Homo sapiens OX=9606 GN=KCNAB2 PE=1 SV=2	82.3	104.1	117.9	97.7	89.7	111.7	114.8	0.903312	0.673478
Carboxyl-terminal PDZ ligand of neuronal nitric oxide synthase protein OS=Homo sapiens OX=9606 GN=NOS1AP PE=1 SV=3	100.5	85.1	82.9	79.9	92.5	136.3	116	0.724138	0.0664814
Uncharacterized protein C6orf47 OS=Homo sapiens OX=9606 GN=C6orf47 PE=1 SV=2	96.8	102	131.1	66.6	108.5	115.9	85.4	0.916129	0.821477
Protein FAM111A OS=Homo sapiens OX=9606 GN=FAM111A PE=1 SV=2	83.5	110.2	109.8	85.6	86.7	103	137.8	0.948544	0.472815
Constitutive coactivator of PPAR-gamma-like protein 2 OS=Homo sapiens OX=9606 GN=FAM120C PE=1 SV=3	95.9	95.5	122.2	95.9	101.2	106.9	103.1	0.930165	0.870946
GMP reductase 1 OS=Homo sapiens OX=9606 GN=GMPR PE=1 SV=1	113.7	111	102	102.3	95.9	114.8	102.8	1.03745	0.65665
Cell division cycle protein 20 homolog OS=Homo sapiens OX=9606 GN=CDC20 PE=1 SV=2	92.8	91.8	97.1	91.8	108.9	118.2	112.2	0.822638	0.000784837
Elongator complex protein 5 OS=Homo sapiens OX=9606 GN=ELP5 PE=1 SV=2	100.6	102.7	104	101.4	99.8	92.1	113.5	1.02255	0.946435
Nuclear valosin-containing protein-like OS=Homo sapiens OX=9606 GN=NVL PE=1 SV=1	85	89.9	99.1	114.5	107.6	108.4	104.5	0.878253	0.265174
Sterile alpha motif domain-containing protein 9-like OS=Homo sapiens OX=9606 GN=SAMD9L PE=1 SV=2	89.5	94	96.4	95.9	113.6	113.2	109	0.838781	0.00047401
Mitotic-spindle organizing protein 1 OS=Homo sapiens OX=9606 GN=MZT1 PE=1 SV=2	68	116.7	91.5	135.4	90	113.2	131.5	0.919611	0.684162
Tubulin beta-2A chain OS=Homo sapiens OX=9606 GN=TUBB2A PE=1 SV=1	85.8	104.7	104.8	97.9	99.8	115.1	110.1	0.920073	0.182937
Coiled-coil domain-containing protein 102A OS=Homo sapiens OX=9606 GN=CCDC102A PE=1 SV=2	108.2	117.4	84.1	94.3	105.4	121.1	98.7	0.960626	0.506054
Mitochondrial import inner membrane translocase subunit Tim10 B OS=Homo sapiens OX=9606 GN=TIMM10B PE=1 SV=1	88.9	110.3	103.2	92.8	103.5	114.4	113	0.867257	0.134408
Three-prime repair exonuclease 1 OS=Homo sapiens OX=9606 GN=TREX1 PE=1 SV=2	98.5	92.5	85.2	91.7	103	118.3	116.4	0.791237	0.0103923
Peroxisomal leader peptide-processing protease OS=Homo sapiens OX=9606 GN=TYSND1 PE=1 SV=3	95.6	67.5	119.5	89.7	111.5	99.7	130	0.830942	0.217255
MOB-like protein phocein OS=Homo sapiens OX=9606 GN=MOB4 PE=1 SV=1	107.2	97.9	103.5	91.7	95.7	114.5	108.5	0.928111	0.360991
E3 ubiquitin-protein ligase AMFR OS=Homo sapiens OX=9606 GN=AMFR PE=1 SV=2	110.6	96.4	122.1	88.3	115.5	106.4	105.7	0.972744	0.622762
Probable dolichyl pyrophosphate Glc1Man9GlcNAc2 alpha-1,3-glucosyltransferase OS=Homo sapiens OX=9606 GN=ALG8 PE=1 SV=2	77.7	101.1	101.9	95.2	114.9	116	101.3	0.854221	0.0827655
Protein CMSS1 OS=Homo sapiens OX=9606 GN=CMSS1 PE=1 SV=2	93.1	102.9	98.4	100	116.5	90.8	112.1	0.884924	0.316532
Kelch repeat and BTB domain-containing protein 2 OS=Homo sapiens OX=9606 GN=KBTBD2 PE=1 SV=2	93	101.7	106.7	92.9	106.9	132.9	105	0.910664	0.113571
Tetratricopeptide repeat protein 13 OS=Homo sapiens OX=9606 GN=TTC13 PE=2 SV=3	86.3	105	92.9	98.3	148.8	99.8	106.2	0.900188	0.159259
Dehydrogenase/reductase SDR family member 13 OS=Homo sapiens OX=9606 GN=DHRS13 PE=2 SV=1	102.5	104.4	91.3	113.3	106.6	115	87.4	0.97045	0.989064
Little elongation complex subunit 2 OS=Homo sapiens OX=9606 GN=ICE2 PE=1 SV=2	101.7	100.4	94.4	99.8	108.7	108.8	110.9	0.920037	0.00344153
Probable C-mannosyltransferase DPY19L1 OS=Homo sapiens OX=9606 GN=DPY19L1 PE=2 SV=1	84.7	93.2	109.4	110.1	104.4	111.3	121	0.910153	0.186674
Ubiquitin-40S ribosomal protein S27a OS=Homo sapiens OX=9606 GN=RPS27A PE=1 SV=2	104	99.7	90.4	109.6	107.8	99.2	110.7	0.944805	0.414798
Cytidine deaminase OS=Homo sapiens OX=9606 GN=CDA PE=1 SV=2	87.6	100	107.4	103.6	97.2	105.8	130.4	0.962193	0.291874
DNA-directed RNA polymerase III subunit RPC8 OS=Homo sapiens OX=9606 GN=POLR3H PE=1 SV=1	98.6	100.2	100.8	91.8	120.2	105.2	106.8	0.930712	0.0399511
Ribosome production factor 1 OS=Homo sapiens OX=9606 GN=RPF1 PE=1 SV=2	112.8	101.1	114.6	101.2	109.6	104.6	92.5	1.02294	0.430027
Hydroxymethylglutaryl-CoA synthase, cytoplasmic OS=Homo sapiens OX=9606 GN=HMGCS1 PE=1 SV=2	91.2	96	103	96.9	101.9	116.7	114	0.846053	0.031638
THUMP domain-containing protein 3 OS=Homo sapiens OX=9606 GN=THUMPD3 PE=1 SV=1	101.4	91.9	100.7	98.8	113	106.8	111.6	0.893817	0.00959098
Transcription factor jun-D OS=Homo sapiens OX=9606 GN=JUND PE=1 SV=3	104.1	95.8	98.8	113.6	118.3	105.8	94.7	0.958885	0.681826
Leucine-rich repeat-containing protein 36 OS=Homo sapiens OX=9606 GN=LRRC36 PE=1 SV=2	109.3	93.5	99.6	95.7	108	111.3	104	0.904167	0.126219
Leucine-rich repeat and WD repeat-containing protein 1 OS=Homo sapiens OX=9606 GN=LRWD1 PE=1 SV=2	90.4	102.9	102.9	100.3	108.4	105.7	113.5	0.937269	0.0534019
Signal peptidase complex subunit 1 OS=Homo sapiens OX=9606 GN=SPCS1 PE=1 SV=5	98.7	98.8	101.8	99.6	116.2	97.7	110.3	0.899365	0.13238
Protein disulfide isomerase CRELD2 OS=Homo sapiens OX=9606 GN=CRELD2 PE=1 SV=1	101.6	98.7	96.6	103.4	98.5	110.5	110.4	0.907156	0.151753
Major centromere autoantigen B OS=Homo sapiens OX=9606 GN=CENPB PE=1 SV=2	87.5	104.4	97.4	92.3	110.8	101.8	117.1	0.856047	0.0507311
F-box-like/WD repeat-containing protein TBL1X OS=Homo sapiens OX=9606 GN=TBL1X PE=1 SV=3	85.5	98.2	84.5	105.2	112.8	99.9	128.9	0.814273	0.0762479
Protein downstream neighbor of Son OS=Homo sapiens OX=9606 GN=DONSON PE=1 SV=2	100.6	94.9	114.1	95.7	112.3	110.5	106.6	0.888235	0.179969
Ribosomal biogenesis factor OS=Homo sapiens OX=9606 GN=RBIS PE=1 SV=4	105.8	98.2	97.4	98.5	107.7	110.3	102.5	0.913185	0.0713766
Smad nuclear-interacting protein 1 OS=Homo sapiens OX=9606 GN=SNIP1 PE=1 SV=1	94.8	102.8	97.5	106.8	111.5	124.9	79	0.898206	0.710107
Gem-associated protein 6 OS=Homo sapiens OX=9606 GN=GEMIN6 PE=1 SV=1	94.8	103.8	99.3	92.5	114.5	113.7	94.3	0.853562	0.175125
6-pyruvoyl tetrahydrobiopterin synthase OS=Homo sapiens OX=9606 GN=PTS PE=1 SV=1	85.8	82.8	104.4	97.2	113.7	103.8	121.3	0.804749	0.0383303
Serine/threonine-protein kinase 40 OS=Homo sapiens OX=9606 GN=STK40 PE=1 SV=2	97.6	95.2	91.5	110.9	117.4	118.1	62.7	0.821124	0.971796
Spindle and kinetochore-associated protein 2 OS=Homo sapiens OX=9606 GN=SKA2 PE=1 SV=1	107.8	83.7	97.6	90.5	99.4	116.1	113.5	0.828634	0.105477
Low density lipoprotein receptor adapter protein 1 OS=Homo sapiens OX=9606 GN=LDLRAP1 PE=1 SV=3	108.9	99	105.9	93.2	93.6	114.4	108.5	0.94424	0.597066
Histone H2B type 3-B OS=Homo sapiens OX=9606 GN=H2BU1 PE=1 SV=3	86	93.9	100	105.8	119.8	109.6	106.9	0.88458	0.047462
Pre-mRNA-splicing factor CWC25 homolog OS=Homo sapiens OX=9606 GN=CWC25 PE=1 SV=1	107.9	104.2	95.6	109.2	105.3	118.3	95.3	1.00712	0.767491
Disabled homolog 2-interacting protein OS=Homo sapiens OX=9606 GN=DAB2IP PE=1 SV=2	101.5	84	99.7	99.6	124.4	110.7	90.9	0.900181	0.244973
Probable serine carboxypeptidase CPVL OS=Homo sapiens OX=9606 GN=CPVL PE=1 SV=2	93.4	103.4	96.6	90.1	108.9	116.4	108.9	0.87236	0.0111301
Arrestin domain-containing protein 1 OS=Homo sapiens OX=9606 GN=ARRDC1 PE=1 SV=1	114.8	113.9	112.3	92.6	100	101.3	108.4	1.11649	0.471164
Heat shock factor-binding protein 1 OS=Homo sapiens OX=9606 GN=HSBP1 PE=1 SV=1	84.1	105.6	115	120.6	106.7	84.3	127.3	1.03374	0.987866
Leucine-rich repeat-containing protein 58 OS=Homo sapiens OX=9606 GN=LRRC58 PE=1 SV=2	99.4	106.7	101.8	99.5	106	120.3	100.3	0.949528	0.248373
tRNA (adenine(58)-N(1))-methyltransferase non-catalytic subunit TRM6 OS=Homo sapiens OX=9606 GN=TRMT6 PE=1 SV=1	106.9	93.8	100.7	108.4	109.1	102	106.9	0.971001	0.448005
Peptidyl-prolyl cis-trans isomerase FKBP1A OS=Homo sapiens OX=9606 GN=FKBP1A PE=1 SV=2	101.2	97.9	101.2	98.8	100.2	107.3	114.5	0.931966	0.0894704
FAD-linked sulfhydryl oxidase ALR OS=Homo sapiens OX=9606 GN=GFER PE=1 SV=2	97.7	106.2	111.7	100.5	110.4	106.2	99.2	0.973164	0.797308
Elongation factor Ts, mitochondrial OS=Homo sapiens OX=9606 GN=TSFM PE=1 SV=2	97	101.8	109.9	82.9	106.2	128.8	105.4	0.93597	0.154265
ER degradation-enhancing alpha-mannosidase-like protein 3 OS=Homo sapiens OX=9606 GN=EDEM3 PE=1 SV=2	91.4	107	103.9	89.7	112.3	116.5	93.3	0.869546	0.288606
Eukaryotic translation initiation factor 4H OS=Homo sapiens OX=9606 GN=EIF4H PE=1 SV=5	101.2	94.3	105	97.9	109.6	109.9	103.6	0.908303	0.0526239
Progesterone-induced-blocking factor 1 OS=Homo sapiens OX=9606 GN=PIBF1 PE=1 SV=2	98.4	93.5	92	90.5	99.7	112.9	121.4	0.821523	0.0258262
Ataxin-7-like protein 3B OS=Homo sapiens OX=9606 GN=ATXN7L3B PE=1 SV=2	83	101.4	99.5	99.2	103.8	118.1	115.4	0.860919	0.0448261
tRNA-uridine aminocarboxypropyltransferase 2 OS=Homo sapiens OX=9606 GN=DTWD2 PE=1 SV=1	99.4	94.4	109.6	101	110.2	111.5	97.1	0.909256	0.379951
Zinc finger protein 22 OS=Homo sapiens OX=9606 GN=ZNF22 PE=1 SV=3	99.7	107.4	98.3	102.3	107.6	102.5	107.8	0.938662	0.205765
5'-AMP-activated protein kinase subunit beta-2 OS=Homo sapiens OX=9606 GN=PRKAB2 PE=1 SV=1	113	103.4	91.4	99.6	111.4	106.8	92.9	0.950375	0.803587
Proteasome assembly chaperone 3 OS=Homo sapiens OX=9606 GN=PSMG3 PE=1 SV=1	90.3	102	101.5	101.4	95	108.7	123.5	0.933303	0.237799
Myotubularin-related protein 2 OS=Homo sapiens OX=9606 GN=MTMR2 PE=1 SV=4	91.7	109.2	108.8	83.1	109.5	111	105	0.915525	0.244516
Protein Spindly OS=Homo sapiens OX=9606 GN=SPDL1 PE=1 SV=2	98.4	93.6	99.1	93.7	114.2	110.7	104	0.86766	0.00703859
NADH dehydrogenase [ubiquinone] 1 beta subcomplex subunit 4 OS=Homo sapiens OX=9606 GN=NDUFB4 PE=1 SV=3	97.3	102.3	111.8	98.6	109.2	111.9	100.2	0.919872	0.38885
Ubiquitin-conjugating enzyme E2 E1 OS=Homo sapiens OX=9606 GN=UBE2E1 PE=1 SV=1	105.4	103.9	117	96.5	95.5	109.3	106.7	0.980787	0.773383
Coiled-coil domain-containing protein 58 OS=Homo sapiens OX=9606 GN=CCDC58 PE=1 SV=1	150.5	97.9	99.5	89.5	99.6	81.5	121.1	0.990964	0.66954
DDB1- and CUL4-associated factor 11 OS=Homo sapiens OX=9606 GN=DCAF11 PE=1 SV=1	89.5	106.2	91.5	97	112.5	125.2	92.7	0.837778	0.180917
Xylulose kinase OS=Homo sapiens OX=9606 GN=XYLB PE=1 SV=3	102.1	89.2	97.1	108.8	117.4	98.6	109.1	0.912924	0.232735
Guanidinoacetate N-methyltransferase OS=Homo sapiens OX=9606 GN=GAMT PE=1 SV=1	85.7	109.6	102.1	102.6	93.4	106.5	115.9	0.961033	0.544541
Fos-related antigen 1 OS=Homo sapiens OX=9606 GN=FOSL1 PE=1 SV=1	109.1	94.7	91.7	102.4	108.8	102.1	113.9	0.90579	0.167563
E3 ubiquitin-protein ligase UBR1 OS=Homo sapiens OX=9606 GN=UBR1 PE=1 SV=1	98.3	118	106.3	96.2	105.4	122.8	87.4	0.970588	0.963362
Keratin, type I cytoskeletal 10 OS=Homo sapiens OX=9606 GN=KRT10 PE=1 SV=6	82.7	87.8	110.7	83.3	96.7	214.3	83.7	0.884695	0.307756
Complement component 1 Q subcomponent-binding protein, mitochondrial OS=Homo sapiens OX=9606 GN=C1QBP PE=1 SV=1	91.1	93.3	107.5	103.6	110	107.4	106.7	0.916667	0.11241
Phosphoribosylformylglycinamidine synthase OS=Homo sapiens OX=9606 GN=PFAS PE=1 SV=4	97.1	94.4	96.7	102.3	105.1	109.9	109.7	0.883318	0.0065393
Ribosomal RNA-processing protein 7 homolog A OS=Homo sapiens OX=9606 GN=RRP7A PE=1 SV=2	145.9	97.6	96.9	95.3	107.9	93.6	105.6	0.920928	0.681337
Zinc finger protein 131 OS=Homo sapiens OX=9606 GN=ZNF131 PE=1 SV=2	99.6	99.3	101	97.4	108	103.6	111.5	0.920833	0.0105162
Coronin-7 OS=Homo sapiens OX=9606 GN=CORO7 PE=1 SV=2	88.9	92.6	102.1	102.4	109.1	107.2	108.8	0.894761	0.0328814
Protein FRG1 OS=Homo sapiens OX=9606 GN=FRG1 PE=1 SV=1	95.4	98.3	99	100.6	108.7	111.4	104.2	0.907544	0.00646619
TNFAIP3-interacting protein 1 OS=Homo sapiens OX=9606 GN=TNIP1 PE=1 SV=2	101.1	95.8	99.9	93.7	110.2	108.7	107.8	0.900184	0.00321647
Cleavage and polyadenylation specificity factor subunit 4 OS=Homo sapiens OX=9606 GN=CPSF4 PE=1 SV=1	95.2	97.6	103.1	103.2	107	106.1	116	0.93785	0.0383972
Erythroid differentiation-related factor 1 OS=Homo sapiens OX=9606 GN=EDRF1 PE=1 SV=1	96.5	110.4	92	113	101.7	101.6	120.4	1.01721	0.566381
FERM domain-containing protein 4A OS=Homo sapiens OX=9606 GN=FRMD4A PE=1 SV=3	92.5	98.6	91.7	99.5	102	111.3	115	0.858491	0.0183479
DNA-directed RNA polymerase III subunit RPC10 OS=Homo sapiens OX=9606 GN=POLR3K PE=1 SV=2	102.3	95	106.7	87.4	97.5	133.4	107.1	0.921102	0.209173
Microsomal glutathione S-transferase 3 OS=Homo sapiens OX=9606 GN=MGST3 PE=1 SV=1	80.6	92.6	104.7	104.9	104.8	104.2	127.3	0.941317	0.139938
Serine/arginine-rich splicing factor 10 OS=Homo sapiens OX=9606 GN=SRSF10 PE=1 SV=1	102.7	95.8	97.3	97.4	109	105.5	111	0.893119	0.00606667
Transmembrane protein 41A OS=Homo sapiens OX=9606 GN=TMEM41A PE=1 SV=1	94.3	115.7	102.6	108.1	89	133.3	102.5	1.0278	0.810007
Nuclear receptor 2C2-associated protein OS=Homo sapiens OX=9606 GN=NR2C2AP PE=1 SV=1	85.2	117.9	96.1	94.3	114.7	85.8	115.9	0.829991	0.568355
Collagen alpha-1(VI) chain OS=Homo sapiens OX=9606 GN=COL6A1 PE=1 SV=3	95.5	102.2	98.6	98.7	111.6	114.9	91.2	0.883961	0.31531
Serine/threonine-protein phosphatase PP1-beta catalytic subunit OS=Homo sapiens OX=9606 GN=PPP1CB PE=1 SV=3	88.3	102	105	99.1	97.1	108.5	109.7	0.926728	0.287337
Activating molecule in BECN1-regulated autophagy protein 1 OS=Homo sapiens OX=9606 GN=AMBRA1 PE=1 SV=2	91.4	85.7	112.5	98.7	120	98.5	108.2	0.878466	0.227574
Serine/arginine-rich splicing factor 9 OS=Homo sapiens OX=9606 GN=SRSF9 PE=1 SV=1	93.8	88.4	99	109.4	119.3	106.5	107.1	0.900093	0.0897341
Protein diaphanous homolog 2 OS=Homo sapiens OX=9606 GN=DIAPH2 PE=1 SV=1	89.7	89.2	106.8	104.5	109.2	110.9	107.7	0.889194	0.0913272
Protein FAM214B OS=Homo sapiens OX=9606 GN=FAM214B PE=1 SV=1	90.2	93.1	84.8	108.1	110.1	119.2	109	0.832425	0.0344857
Ras-related protein Rab-4B OS=Homo sapiens OX=9606 GN=RAB4B PE=1 SV=1	106	98.2	96.6	95.2	102.5	109.7	107.4	0.90689	0.0751495
Protein EFR3 homolog A OS=Homo sapiens OX=9606 GN=EFR3A PE=1 SV=2	115.1	105.6	94.5	101	108.6	107.9	91.9	0.957368	0.862588
HLA class I histocompatibility antigen, B alpha chain OS=Homo sapiens OX=9606 GN=HLA-B PE=1 SV=3	110.4	94	102.5	108.7	106	109.7	90.9	0.996226	0.804502
TNF receptor-associated factor 1 OS=Homo sapiens OX=9606 GN=TRAF1 PE=1 SV=1	94.7	90.2	99.1	95.6	112.1	93.7	120.9	0.848796	0.103655
Folliculin-interacting protein 2 OS=Homo sapiens OX=9606 GN=FNIP2 PE=1 SV=2	85.5	92.9	96.5	107.1	108	109.8	112.7	0.862477	0.0429597
Tetratricopeptide repeat protein 5 OS=Homo sapiens OX=9606 GN=TTC5 PE=1 SV=2	99.3	105.9	109.7	98.8	82.6	112.6	110.7	0.926829	0.873403
EEF1A lysine methyltransferase 2 OS=Homo sapiens OX=9606 GN=EEF1AKMT2 PE=1 SV=2	94.7	81.9	103.9	92.3	123.6	113.5	103.5	0.823789	0.0373325
E3 ubiquitin-protein ligase RNF149 OS=Homo sapiens OX=9606 GN=RNF149 PE=2 SV=2	100	114.7	67.5	95.2	119.6	109.2	86.8	0.893773	0.479455
3-phosphoinositide-dependent protein kinase 1 OS=Homo sapiens OX=9606 GN=PDPK1 PE=1 SV=1	101.7	94	94.5	92.9	116.6	111.4	99.4	0.84605	0.0408062
Kinesin-like protein KIF3C OS=Homo sapiens OX=9606 GN=KIF3C PE=1 SV=3	103.2	104.1	82.5	78.9	113.1	110.6	106.9	0.839512	0.0748391
E3 ubiquitin-protein ligase MYCBP2 OS=Homo sapiens OX=9606 GN=MYCBP2 PE=1 SV=4	102.7	103.7	101	99	99.3	109.3	106.9	0.95276	0.258874
Fanconi anemia group J protein OS=Homo sapiens OX=9606 GN=BRIP1 PE=1 SV=2	94.8	90.3	81	99	116.6	119.8	98.4	0.793739	0.0370872
Membrane-associated phosphatidylinositol transfer protein 1 OS=Homo sapiens OX=9606 GN=PITPNM1 PE=1 SV=4	95.9	92.6	84	108.1	111.8	109.8	112.1	0.843023	0.0423473
Receptor expression-enhancing protein 3 OS=Homo sapiens OX=9606 GN=REEP3 PE=1 SV=1	102.3	99.5	101.3	92.6	110	99.7	110.6	0.912727	0.102617
Neuropilin-1 OS=Homo sapiens OX=9606 GN=NRP1 PE=1 SV=3	100.2	98.8	94.6	96	105.1	110.9	110.3	0.883046	0.0032846
HAUS augmin-like complex subunit 5 OS=Homo sapiens OX=9606 GN=HAUS5 PE=1 SV=2	87.9	113.9	95.1	96.6	87.9	113.8	110.1	0.870572	0.579958
Renin receptor OS=Homo sapiens OX=9606 GN=ATP6AP2 PE=1 SV=2	93.8	88.5	99.5	104.6	109.8	108	108.6	0.889963	0.0322354
1-acyl-sn-glycerol-3-phosphate acyltransferase alpha OS=Homo sapiens OX=9606 GN=AGPAT1 PE=1 SV=2	74.7	124.4	120.2	89.5	115.7	103.4	103	1.01402	0.738646
Squalene monooxygenase OS=Homo sapiens OX=9606 GN=SQLE PE=1 SV=3	126.1	93.3	98.3	94	106.9	113.4	95.7	0.899439	0.822648
DNA-binding protein SMUBP-2 OS=Homo sapiens OX=9606 GN=IGHMBP2 PE=1 SV=3	147.1	91.3	108.6	94.4	100.6	115.5	85	1.00895	0.579494
Nuclear factor 1 A-type OS=Homo sapiens OX=9606 GN=NFIA PE=1 SV=2	96.6	102.7	103	104	105.7	91	118.5	0.973037	0.636183
Cytosolic iron-sulfur assembly component 2B OS=Homo sapiens OX=9606 GN=CIAO2B PE=1 SV=1	96.6	104.7	106.1	106.8	104.7	104.1	105.7	1.00669	0.667753
MyoD family inhibitor domain-containing protein OS=Homo sapiens OX=9606 GN=MDFIC PE=1 SV=2	111	99.7	99.8	98.7	88.4	113.8	107.2	0.930504	0.912821
N-acetyltransferase 14 OS=Homo sapiens OX=9606 GN=NAT14 PE=1 SV=1	89.5	110	90.9	90.3	105.2	115.4	112.1	0.808207	0.0567273
Hereditary hemochromatosis protein OS=Homo sapiens OX=9606 GN=HFE PE=1 SV=1	111	104.9	90	119.1	109.4	79.7	108.2	0.997689	0.540916
Heat shock-related 70 kDa protein 2 OS=Homo sapiens OX=9606 GN=HSPA2 PE=1 SV=1	130.2	87.2	101.5	97.5	101.4	108.7	105.1	0.946717	0.933596
Transcription factor RelB OS=Homo sapiens OX=9606 GN=RELB PE=1 SV=2	98.7	90.5	98.9	96.8	110.3	113.6	98.7	0.886219	0.0514114
UDP-glucuronic acid decarboxylase 1 OS=Homo sapiens OX=9606 GN=UXS1 PE=1 SV=1	91.9	91.4	100.8	106.3	103.4	114.5	108.3	0.889658	0.0787119
Exosome complex component RRP41 OS=Homo sapiens OX=9606 GN=EXOSC4 PE=1 SV=3	90.6	109.7	101.6	89.9	97	109.4	112.1	0.878428	0.282844
Kinesin light chain 4 OS=Homo sapiens OX=9606 GN=KLC4 PE=1 SV=3	80.7	86.8	124.4	112.3	107.9	99.3	118.4	0.922614	0.592676
Di-N-acetylchitobiase OS=Homo sapiens OX=9606 GN=CTBS PE=1 SV=1	94.7	99.6	114.6	101.4	110.9	84.6	109.8	0.915301	0.930154
Protein-L-isoaspartate(D-aspartate) O-methyltransferase OS=Homo sapiens OX=9606 GN=PCMT1 PE=1 SV=4	103.1	95.3	102.4	97.7	109.8	108.6	104.5	0.921271	0.0272099
Solute carrier family 12 member 4 OS=Homo sapiens OX=9606 GN=SLC12A4 PE=1 SV=2	101	93.4	103.1	85.3	127	113.8	81.8	0.85413	0.376786
TRAF-type zinc finger domain-containing protein 1 OS=Homo sapiens OX=9606 GN=TRAFD1 PE=1 SV=1	102.2	93.8	100	99.6	98.5	109.4	113.6	0.912249	0.11397
SNF-related serine/threonine-protein kinase OS=Homo sapiens OX=9606 GN=SNRK PE=1 SV=2	99	110.2	113.6	82.4	96.8	127.1	97.9	1.06844	0.633229
Phosphopantothenoylcysteine decarboxylase OS=Homo sapiens OX=9606 GN=PPCDC PE=1 SV=2	93.9	105.1	100.3	93.2	106.2	109.9	105	0.914313	0.0542603
R3H domain-containing protein 1 OS=Homo sapiens OX=9606 GN=R3HDM1 PE=1 SV=3	88.3	111.2	110.6	89	110.4	82.6	115.9	0.903986	0.792411
Laminin subunit beta-2 OS=Homo sapiens OX=9606 GN=LAMB2 PE=1 SV=2	94.5	95.3	97	120.4	107.6	124.4	82.7	0.893587	0.814378
Tax1-binding protein 3 OS=Homo sapiens OX=9606 GN=TAX1BP3 PE=1 SV=2	92.2	100.1	93.8	102.4	107.5	108.3	108.1	0.896855	0.0135419
COMM domain-containing protein 6 OS=Homo sapiens OX=9606 GN=COMMD6 PE=1 SV=1	96.3	95.2	95.6	102.7	103.1	115.4	109	0.880275	0.0233059
Sorting nexin-16 OS=Homo sapiens OX=9606 GN=SNX16 PE=1 SV=2	98.5	85.7	93	99.5	109	117.9	108.2	0.87844	0.0120865
Golgi SNAP receptor complex member 1 OS=Homo sapiens OX=9606 GN=GOSR1 PE=1 SV=1	97.9	96.3	99.3	102.8	98	111.1	106.5	0.925822	0.149995
E3 ubiquitin-protein ligase RNF123 OS=Homo sapiens OX=9606 GN=RNF123 PE=1 SV=1	104.4	97.9	85.7	79.8	98.9	113.6	118.3	0.808099	0.07684
Serine/threonine-protein kinase tousled-like 2 OS=Homo sapiens OX=9606 GN=TLK2 PE=1 SV=2	102.7	100.1	100.6	93.6	98.6	108.2	111.2	0.927449	0.147288
Zinc finger MYM-type protein 4 OS=Homo sapiens OX=9606 GN=ZMYM4 PE=1 SV=1	101.6	100.5	93.8	99	107.8	108.9	103.8	0.925325	0.0202843
Mitochondrial peptide methionine sulfoxide reductase OS=Homo sapiens OX=9606 GN=MSRA PE=1 SV=1	86.8	96.3	102.8	106.4	97.4	110	112.8	0.905	0.237141
cAMP-regulated phosphoprotein 19 OS=Homo sapiens OX=9606 GN=ARPP19 PE=1 SV=2	82.3	95.5	83.2	96.7	113.8	122.9	105	0.785149	0.011542
Zinc finger MIZ domain-containing protein 1 OS=Homo sapiens OX=9606 GN=ZMIZ1 PE=1 SV=3	66.9	103.9	91.7	100.3	113.4	106.6	123.5	0.846561	0.0763976
Inosine triphosphate pyrophosphatase OS=Homo sapiens OX=9606 GN=ITPA PE=1 SV=2	88.7	100.9	102.9	97	109.4	100.2	111.9	0.904479	0.0948279
Histone H2A type 1-B/E OS=Homo sapiens OX=9606 GN=H2AC4 PE=1 SV=2	86.1	88.2	94.5	96.9	123.9	111.5	107.7	0.819283	0.00633734
m7GpppN-mRNA hydrolase OS=Homo sapiens OX=9606 GN=DCP2 PE=1 SV=3	106.6	93	105.4	102.6	108.5	96.6	104.8	0.992366	0.777142
Ras-associated and pleckstrin homology domains-containing protein 1 OS=Homo sapiens OX=9606 GN=RAPH1 PE=1 SV=3	92.7	97.3	95.2	114.7	99.3	123.7	104.2	0.923704	0.338456
Calmodulin-regulated spectrin-associated protein 2 OS=Homo sapiens OX=9606 GN=CAMSAP2 PE=1 SV=3	109.5	97.7	93.8	107.5	98.3	108.1	107.7	0.952646	0.642795
Protein CCSMST1 OS=Homo sapiens OX=9606 GN=CCSMST1 PE=2 SV=1	115.9	98.6	94.7	85.4	115.4	111.5	88.8	0.866816	0.549168
Centrosomal protein POC5 OS=Homo sapiens OX=9606 GN=POC5 PE=1 SV=2	102.9	103.5	101.5	91.7	108.7	97	108.3	0.943675	0.345929
Mitochondrial import receptor subunit TOM20 homolog OS=Homo sapiens OX=9606 GN=TOMM20 PE=1 SV=1	94.5	95.8	103.2	104.2	111.4	108.1	100	0.920444	0.144093
DNA dC->dU-editing enzyme APOBEC-3C OS=Homo sapiens OX=9606 GN=APOBEC3C PE=1 SV=2	107.5	131	86.2	93.3	67.5	102.7	104.1	0.977605	0.434787
E3 ubiquitin-protein ligase RNF113A OS=Homo sapiens OX=9606 GN=RNF113A PE=1 SV=1	117.3	96.3	97.1	99.2	102.5	106.5	104.6	0.938337	0.744306
Synaptojanin-1 OS=Homo sapiens OX=9606 GN=SYNJ1 PE=1 SV=2	102.4	125.4	99	123.1	104	97	97	1.16237	0.175758
Protein TASOR 2 OS=Homo sapiens OX=9606 GN=TASOR2 PE=1 SV=1	106.1	115.9	102.9	101.2	106.8	107.3	97.7	0.978464	0.603809
E3 ubiquitin-protein ligase RBX1 OS=Homo sapiens OX=9606 GN=RBX1 PE=1 SV=1	65.2	106.9	95.7	109.7	103.7	144.8	99.4	0.976856	0.26194
Dynamin-1 OS=Homo sapiens OX=9606 GN=DNM1 PE=1 SV=2	82.4	111.9	97.3	99.9	109.7	113.4	96.9	0.898815	0.337975
LIM domain kinase 1 OS=Homo sapiens OX=9606 GN=LIMK1 PE=1 SV=3	92.6	104.4	100.6	103.9	106	115.3	83.8	0.964623	0.881626
Nucleus accumbens-associated protein 1 OS=Homo sapiens OX=9606 GN=NACC1 PE=1 SV=1	95.8	102.3	97.6	98.7	101.3	110.5	109	0.900459	0.0341857
Exocyst complex component 6 OS=Homo sapiens OX=9606 GN=EXOC6 PE=1 SV=3	101.6	110	94.4	94.2	108.6	112.9	88.7	0.902394	0.679519
Periphilin-1 OS=Homo sapiens OX=9606 GN=PPHLN1 PE=1 SV=2	115.3	90.1	97.8	79.9	112.8	104.9	109.4	0.858775	0.202519
DCN1-like protein 5 OS=Homo sapiens OX=9606 GN=DCUN1D5 PE=1 SV=1	96.6	92.8	102.8	100.5	97.5	109.1	111.2	0.9033	0.139192
BAG family molecular chaperone regulator 5 OS=Homo sapiens OX=9606 GN=BAG5 PE=1 SV=1	97	96.1	101.4	100.7	107.8	111.6	100.5	0.916976	0.0548806
Solute carrier family 46 member 3 OS=Homo sapiens OX=9606 GN=SLC46A3 PE=1 SV=1	85.5	124.6	96.3	100.3	103.1	95.2	116.4	0.953443	0.782215
SEC14-like protein 2 OS=Homo sapiens OX=9606 GN=SEC14L2 PE=1 SV=1	87.1	89.8	105.2	99.7	100.4	111.3	115.9	0.851303	0.081282
BTB/POZ domain-containing protein KCTD21 OS=Homo sapiens OX=9606 GN=KCTD21 PE=1 SV=1	82.6	99.5	82.1	93.3	113.6	123.2	95.3	0.774208	0.0538096
40S ribosomal protein S15a OS=Homo sapiens OX=9606 GN=RPS15A PE=1 SV=2	103.3	101.8	101.7	102.6	94.2	108	106.5	0.959624	0.887166
CCR4-NOT transcription complex subunit 6-like OS=Homo sapiens OX=9606 GN=CNOT6L PE=1 SV=2	77	121.3	101.4	88.9	93.7	110.4	114.8	0.861866	0.494543
Guanylate-binding protein 4 OS=Homo sapiens OX=9606 GN=GBP4 PE=2 SV=2	93	97.3	92.7	105	96.3	115.7	111.7	0.851835	0.128887
Syntaxin-12 OS=Homo sapiens OX=9606 GN=STX12 PE=1 SV=1	98.4	102.8	117	102.9	90.1	104	121	0.988942	0.979335
N-terminal Xaa-Pro-Lys N-methyltransferase 1 OS=Homo sapiens OX=9606 GN=NTMT1 PE=1 SV=3	152.5	93.7	95.8	102.6	101.1	90.7	110.1	0.981207	0.565844
Sterol 26-hydroxylase, mitochondrial OS=Homo sapiens OX=9606 GN=CYP27A1 PE=1 SV=1	105.6	108.3	114.5	96.9	102.2	107.8	99.7	1.04648	0.544946
Dedicator of cytokinesis protein 10 OS=Homo sapiens OX=9606 GN=DOCK10 PE=1 SV=3	90.5	104.4	95.6	103.3	112	108.6	108.7	0.914903	0.0369752
Galactose-1-phosphate uridylyltransferase OS=Homo sapiens OX=9606 GN=GALT PE=1 SV=3	95.6	92.5	102.8	101.3	93.5	112.8	111	0.886937	0.247037
N(4)-(beta-N-acetylglucosaminyl)-L-asparaginase OS=Homo sapiens OX=9606 GN=AGA PE=1 SV=2	96.8	95.5	111.6	93.6	93.8	113.6	107.1	0.897759	0.464805
Beta-1,4-galactosyltransferase 7 OS=Homo sapiens OX=9606 GN=B4GALT7 PE=1 SV=1	92.4	101.8	102.3	102	107.3	101.8	107.7	0.949674	0.126919
Breast cancer anti-estrogen resistance protein 3 OS=Homo sapiens OX=9606 GN=BCAR3 PE=1 SV=1	90.2	102.4	92.2	88.2	103.2	118.3	111	0.821622	0.0199419
E3 ubiquitin-protein ligase ARIH2 OS=Homo sapiens OX=9606 GN=ARIH2 PE=1 SV=1	97.9	103.5	91.1	98.3	114.2	106.9	106.1	0.91768	0.0277612
Collagen alpha-1(VIII) chain OS=Homo sapiens OX=9606 GN=COL8A1 PE=1 SV=2	96.1	95.6	103.1	107	116.3	99.6	105.6	0.943182	0.256257
60S ribosomal protein L8 OS=Homo sapiens OX=9606 GN=RPL8 PE=1 SV=2	108	92.2	102.8	96.7	111.8	107.5	99.9	0.927907	0.253697
Histidine triad nucleotide-binding protein 1 OS=Homo sapiens OX=9606 GN=HINT1 PE=1 SV=2	82.2	94.5	97.5	96.7	119.7	103	109.7	0.871468	0.0272407
Integrator complex subunit 1 OS=Homo sapiens OX=9606 GN=INTS1 PE=1 SV=2	98.3	95.7	92.7	94.7	101.6	112.5	110.5	0.861538	0.00922466
Interleukin-6 receptor subunit beta OS=Homo sapiens OX=9606 GN=IL6ST PE=1 SV=2	107.5	95.9	106.9	94.8	110.9	80.4	106.6	0.95122	0.834038
Myeloid leukemia factor 2 OS=Homo sapiens OX=9606 GN=MLF2 PE=1 SV=1	93.5	112.6	109.4	105.6	92.6	99.6	127.3	1.07932	0.908628
Centrosomal protein of 192 kDa OS=Homo sapiens OX=9606 GN=CEP192 PE=1 SV=3	102.4	106.1	101.5	81	97.1	113	110.2	0.925136	0.303438
Complex I assembly factor TMEM126B, mitochondrial OS=Homo sapiens OX=9606 GN=TMEM126B PE=1 SV=2	103.1	82.9	100.6	98.1	111.1	111.7	96.3	0.894239	0.195767
Keratin, type II cytoskeletal 2 epidermal OS=Homo sapiens OX=9606 GN=KRT2 PE=1 SV=2	77.3	80.3	102	96.9	98.1	232.4	69.3	0.90316	0.348233
Methyl-CpG-binding domain protein 2 OS=Homo sapiens OX=9606 GN=MBD2 PE=1 SV=1	80.6	100	92.5	106.4	95.6	117.1	111.9	0.860143	0.178004
Anaphase-promoting complex subunit 5 OS=Homo sapiens OX=9606 GN=ANAPC5 PE=1 SV=2	92.9	113.7	102.3	102.9	103.2	113	101.8	0.994186	0.623293
Elongation factor-like GTPase 1 OS=Homo sapiens OX=9606 GN=EFL1 PE=1 SV=2	90.1	107.1	103.6	98.4	93	110.3	110.7	0.915684	0.491056
Tubulin beta-6 chain OS=Homo sapiens OX=9606 GN=TUBB6 PE=1 SV=1	93.4	96.3	103.8	102.1	110.4	100.4	108.4	0.915129	0.109166
Pleckstrin homology domain-containing family M member 2 OS=Homo sapiens OX=9606 GN=PLEKHM2 PE=1 SV=2	82.6	92.8	105.7	99.9	110.3	106.7	113.4	0.873527	0.0587704
Methylmalonic aciduria type A protein, mitochondrial OS=Homo sapiens OX=9606 GN=MMAA PE=1 SV=1	89.4	121.6	101.3	92.3	110.6	107.7	99.2	0.898793	0.62755
Tubulin--tyrosine ligase-like protein 12 OS=Homo sapiens OX=9606 GN=TTLL12 PE=1 SV=2	96.7	98.5	101.3	101.2	107.3	100.9	108.4	0.930568	0.0489625
Nucleolysin TIAR OS=Homo sapiens OX=9606 GN=TIAL1 PE=1 SV=1	96.9	93	97.8	95.4	109.5	117.8	106.1	0.878082	0.00463949
Beta-catenin-like protein 1 OS=Homo sapiens OX=9606 GN=CTNNBL1 PE=1 SV=1	114	99.7	97.7	95.7	100.5	108.5	106.4	0.927632	0.554874
Transcription factor AP-1 OS=Homo sapiens OX=9606 GN=JUN PE=1 SV=2	98.4	91.5	90.6	102.4	104.4	112	110.3	0.860834	0.0189598
WD repeat and FYVE domain-containing protein 1 OS=Homo sapiens OX=9606 GN=WDFY1 PE=1 SV=1	84.1	112	115	84.6	79.3	109.1	111.2	0.901008	0.94585
Hypoxia-inducible factor 1-alpha inhibitor OS=Homo sapiens OX=9606 GN=HIF1AN PE=1 SV=2	97.3	87.8	102.3	92.6	109.9	101.1	115.6	0.863967	0.0418161
Nucleoside diphosphate kinase 6 OS=Homo sapiens OX=9606 GN=NME6 PE=1 SV=3	89.4	107.9	108.4	98.4	109	96.9	109.6	0.94633	0.543465
Caspase-7 OS=Homo sapiens OX=9606 GN=CASP7 PE=1 SV=1	106.5	93.4	103.1	98	109.3	99.8	109	0.922477	0.235155
Calcium-binding and coiled-coil domain-containing protein 1 OS=Homo sapiens OX=9606 GN=CALCOCO1 PE=1 SV=2	104.8	99.8	87.7	89.7	103.3	110.6	107.7	0.879759	0.071885
Basement membrane-specific heparan sulfate proteoglycan core protein OS=Homo sapiens OX=9606 GN=HSPG2 PE=1 SV=4	112.7	96.5	99.9	94.5	116	98.9	105.9	0.92729	0.387411
Disks large-associated protein 4 OS=Homo sapiens OX=9606 GN=DLGAP4 PE=1 SV=3	87.2	102.8	102.1	99.8	101.7	119	105.7	0.955061	0.138498
Intraflagellar transport protein 56 OS=Homo sapiens OX=9606 GN=TTC26 PE=2 SV=1	95.8	82.9	85.6	86.7	112.6	134.6	109.1	0.765098	0.00881376
Apoptosis-stimulating of p53 protein 2 OS=Homo sapiens OX=9606 GN=TP53BP2 PE=1 SV=2	82.2	109.3	105.3	94.5	96.7	109.9	111.4	0.909008	0.363514
Glutamyl-tRNA(Gln) amidotransferase subunit B, mitochondrial OS=Homo sapiens OX=9606 GN=GATB PE=1 SV=1	94.2	105.4	93.8	100.6	102.1	106.3	111.7	0.916275	0.0972589
DnaJ homolog subfamily B member 6 OS=Homo sapiens OX=9606 GN=DNAJB6 PE=1 SV=2	92.3	98.7	98.1	100.4	110	104.7	111.9	0.894545	0.00872259
Selenoprotein N OS=Homo sapiens OX=9606 GN=SELENON PE=1 SV=5	88.4	96.2	94.6	114.7	109.6	112.3	87.9	0.870438	0.62868
Ubiquitin carboxyl-terminal hydrolase CYLD OS=Homo sapiens OX=9606 GN=CYLD PE=1 SV=1	100	120.4	82.9	103.6	84.6	111.9	114.7	0.909741	0.875057
Fragile X mental retardation syndrome-related protein 1 OS=Homo sapiens OX=9606 GN=FXR1 PE=1 SV=3	98.2	96.6	100.9	99.7	110	106.6	104.1	0.928236	0.00665332
Spindle and kinetochore-associated protein 3 OS=Homo sapiens OX=9606 GN=SKA3 PE=1 SV=2	93.9	93.3	101.2	95.5	109.8	103.2	115.7	0.862477	0.014357
Protein CUSTOS OS=Homo sapiens OX=9606 GN=CUSTOS PE=1 SV=2	101.3	90.8	93.9	99.9	113.4	111.3	95	0.87062	0.135882
Zinc transporter 7 OS=Homo sapiens OX=9606 GN=SLC30A7 PE=2 SV=1	93.2	97.3	99.1	112.7	111.8	112.5	76.5	0.878354	0.978971
Transcriptional repressor protein YY1 OS=Homo sapiens OX=9606 GN=YY1 PE=1 SV=2	98.1	98.4	103.8	106.9	106.1	101	108.4	0.952875	0.331171
Mitochondrial ribosome-associated GTPase 2 OS=Homo sapiens OX=9606 GN=MTG2 PE=1 SV=1	102	93.4	97.7	92.7	109.3	109.4	106.5	0.874199	0.00655494
Cleavage stimulation factor subunit 2 tau variant OS=Homo sapiens OX=9606 GN=CSTF2T PE=1 SV=1	103	100	98.9	101.4	103.5	102.4	118.6	0.972947	0.163482
Origin recognition complex subunit 3 OS=Homo sapiens OX=9606 GN=ORC3 PE=1 SV=1	103.3	91.1	92.8	101	110	100.6	110.9	0.880909	0.0742351
Serotransferrin OS=Homo sapiens OX=9606 GN=TF PE=1 SV=3	104	93.8	114.1	99.4	103.2	84.7	112.5	0.985465	0.764825
Palmitoyltransferase ZDHHC13 OS=Homo sapiens OX=9606 GN=ZDHHC13 PE=1 SV=3	93.8	100.8	109.2	97	106.6	110.2	102.1	0.927767	0.223744
Cyclic AMP-dependent transcription factor ATF-6 alpha OS=Homo sapiens OX=9606 GN=ATF6 PE=1 SV=3	100.1	98.5	92.6	94.6	96.9	132.4	105.7	0.913434	0.157588
Protein bicaudal C homolog 1 OS=Homo sapiens OX=9606 GN=BICC1 PE=1 SV=2	104.2	91.1	93.8	96	105.2	110.9	109.8	0.864299	0.019512
Trinucleotide repeat-containing gene 6A protein OS=Homo sapiens OX=9606 GN=TNRC6A PE=1 SV=2	136.9	87	78.7	112.5	124.8	105.8	92.9	0.942817	0.824939
Zinc finger E-box-binding homeobox 1 OS=Homo sapiens OX=9606 GN=ZEB1 PE=1 SV=2	98	88.9	99.4	102.3	95.1	111	113.8	0.889189	0.172067
Polyribonucleotide 5'-hydroxyl-kinase Clp1 OS=Homo sapiens OX=9606 GN=CLP1 PE=1 SV=1	95	107.2	95.6	101.8	102.9	110.5	106.4	0.927632	0.143914
Transcription elongation factor 1 homolog OS=Homo sapiens OX=9606 GN=ELOF1 PE=1 SV=1	83.6	96.2	98.7	113.5	109.4	105.2	106.9	0.9116	0.266304
Catechol O-methyltransferase OS=Homo sapiens OX=9606 GN=COMT PE=1 SV=2	97.8	98.8	103.2	100	99.7	107.9	107.9	0.921223	0.108655
Nuclear factor of activated T-cells, cytoplasmic 2 OS=Homo sapiens OX=9606 GN=NFATC2 PE=1 SV=2	104.8	103.7	117	79.9	115.2	108	89	0.965278	0.819103
Carbonic anhydrase 13 OS=Homo sapiens OX=9606 GN=CA13 PE=1 SV=1	100.3	95.1	101.6	94.6	110.4	91.7	113.1	0.884964	0.286738
tRNA pseudouridine synthase A OS=Homo sapiens OX=9606 GN=PUS1 PE=1 SV=3	103.3	102.5	96	98.1	105.8	114.4	104.8	0.948015	0.0515806
BLOC-1-related complex subunit 6 OS=Homo sapiens OX=9606 GN=BORCS6 PE=1 SV=2	100.2	92	94.4	102.7	108.9	106.7	108.1	0.900093	0.0165858
Histone H1.4 OS=Homo sapiens OX=9606 GN=H1-4 PE=1 SV=2	102.5	95.2	104.1	104.5	119.4	100.1	103.4	0.999033	0.329327
Protein TANC1 OS=Homo sapiens OX=9606 GN=TANC1 PE=1 SV=3	97.1	123.3	105.9	94.9	95.5	110.1	101.6	0.999016	0.744468
Trophoblast glycoprotein OS=Homo sapiens OX=9606 GN=TPBG PE=1 SV=1	95.4	106.8	96.5	94	101.9	109.6	107.4	0.893389	0.094847
39S ribosomal protein L4, mitochondrial OS=Homo sapiens OX=9606 GN=MRPL4 PE=1 SV=1	96.4	97.3	97.9	99.7	109.3	110.8	103	0.892955	0.00602249
Beta-2-microglobulin OS=Homo sapiens OX=9606 GN=B2M PE=1 SV=1	99.9	95.5	99.1	100.1	107.5	104.7	109	0.925581	0.00376033
Nuclear receptor corepressor 2 OS=Homo sapiens OX=9606 GN=NCOR2 PE=1 SV=3	98.3	89.4	94	96.2	112	108.5	109.9	0.865332	0.00128976
Microfibrillar-associated protein 1 OS=Homo sapiens OX=9606 GN=MFAP1 PE=1 SV=2	96.8	95.3	102.6	87.6	108.1	108.5	112.6	0.885253	0.014306
Coiled-coil domain-containing protein 175 OS=Homo sapiens OX=9606 GN=CCDC175 PE=4 SV=2	95.1	103.2	102.9	93.5	101.5	108.7	107.6	0.920074	0.0962478
2'-5'-oligoadenylate synthase-like protein OS=Homo sapiens OX=9606 GN=OASL PE=1 SV=2	100.1	98.3	103.3	89.1	106.8	110.2	104.7	0.928839	0.0559662
Carnosine N-methyltransferase OS=Homo sapiens OX=9606 GN=CARNMT1 PE=1 SV=1	75.9	101	88.6	119	91.1	116	111.6	0.849462	0.45962
Protein disulfide isomerase CRELD1 OS=Homo sapiens OX=9606 GN=CRELD1 PE=1 SV=3	84.9	113.5	91.3	81.8	113.1	90.7	122.3	0.778957	0.228789
Armadillo repeat-containing protein 1 OS=Homo sapiens OX=9606 GN=ARMC1 PE=1 SV=1	87.9	100.7	98.6	100.8	99.9	113.7	108.4	0.91928	0.0914173
AT-hook DNA-binding motif-containing protein 1 OS=Homo sapiens OX=9606 GN=AHDC1 PE=1 SV=1	98.9	99	103.7	96.6	118.1	111.7	84.7	0.885855	0.572006
Selenide, water dikinase 1 OS=Homo sapiens OX=9606 GN=SEPHS1 PE=1 SV=2	95.9	100.6	102.5	96	108.1	102.3	112.5	0.909343	0.0374422
Trafficking protein particle complex subunit 11 OS=Homo sapiens OX=9606 GN=TRAPPC11 PE=1 SV=2	100.1	107.9	97.2	101.1	92.4	107.7	108.9	0.934076	0.794601
Coiled-coil domain-containing protein 82 OS=Homo sapiens OX=9606 GN=CCDC82 PE=1 SV=2	113.9	115.4	113.4	83	105.1	104.5	91.3	1.08756	0.566627
NHL repeat-containing protein 3 OS=Homo sapiens OX=9606 GN=NHLRC3 PE=2 SV=1	96.8	98.9	91.5	117.8	120	92.2	104.1	0.939962	0.679942
Ubiquilin-1 OS=Homo sapiens OX=9606 GN=UBQLN1 PE=1 SV=2	91.9	102.1	103.1	111	104.6	102.9	106.5	0.98088	0.599619
Ubiquinol-cytochrome-c reductase complex assembly factor 1 OS=Homo sapiens OX=9606 GN=UQCC1 PE=1 SV=3	88.8	98.1	93.9	102.1	109	110.9	105.2	0.880734	0.01804
Dipeptidyl peptidase 1 OS=Homo sapiens OX=9606 GN=CTSC PE=1 SV=2	91.1	101.6	100.5	92.6	103.6	107.6	118.9	0.897305	0.0413116
HAUS augmin-like complex subunit 1 OS=Homo sapiens OX=9606 GN=HAUS1 PE=1 SV=1	98.2	94.2	85.3	92.3	109.5	112.9	110.8	0.841606	0.0024456
pre-mRNA 3' end processing protein WDR33 OS=Homo sapiens OX=9606 GN=WDR33 PE=1 SV=2	101	97.1	105	95.5	111.2	96.8	107	0.925701	0.275598
Membrane-associated progesterone receptor component 1 OS=Homo sapiens OX=9606 GN=PGRMC1 PE=1 SV=3	85.5	94.7	103.3	104.8	109	109.9	102.4	0.908257	0.135026
Tyrosine-protein kinase CSK OS=Homo sapiens OX=9606 GN=CSK PE=1 SV=1	93.7	100.5	95.4	97.1	107.2	107.2	109.6	0.897854	0.00166046
Vacuolar protein sorting-associated protein 51 homolog OS=Homo sapiens OX=9606 GN=VPS51 PE=1 SV=2	94.4	105	94.9	108.4	102.4	107.3	105.8	0.944707	0.35119
Cx9C motif-containing protein 4 OS=Homo sapiens OX=9606 GN=CMC4 PE=1 SV=1	105.5	104.3	108.4	120.4	100.1	95	111.2	1.06843	0.258087
FAS-associated death domain protein OS=Homo sapiens OX=9606 GN=FADD PE=1 SV=1	95.8	88.2	100.6	95.1	106.2	109.7	111.5	0.8701	0.00757636
Casein kinase I isoform gamma-3 OS=Homo sapiens OX=9606 GN=CSNK1G3 PE=1 SV=2	96.7	90.3	105.5	103.2	111.1	96.2	104.5	0.956459	0.39833
Ubiquitin carboxyl-terminal hydrolase BAP1 OS=Homo sapiens OX=9606 GN=BAP1 PE=1 SV=2	94.8	100.1	103.8	94.1	107.9	117.1	97.3	0.903151	0.15429
Syntaxin-6 OS=Homo sapiens OX=9606 GN=STX6 PE=1 SV=1	97.6	102.2	87	100.6	118.3	104.7	106	0.934906	0.0647943
Cell cycle checkpoint protein RAD1 OS=Homo sapiens OX=9606 GN=RAD1 PE=1 SV=1	106.8	93.3	97.7	91.8	105.2	119.8	106.6	0.895872	0.0650937
NADH dehydrogenase [ubiquinone] flavoprotein 3, mitochondrial OS=Homo sapiens OX=9606 GN=NDUFV3 PE=1 SV=2	103.3	96.7	103.2	95.2	104	104.7	110.2	0.954632	0.0763117
Deoxycytidylate deaminase OS=Homo sapiens OX=9606 GN=DCTD PE=1 SV=2	92.3	102.2	105.3	99	106	110.5	104.8	0.949057	0.0947835
Golgin-45 OS=Homo sapiens OX=9606 GN=BLZF1 PE=1 SV=2	102.3	89.3	99.7	109.3	110.1	101.1	106.5	0.948357	0.333338
Protein Aster-A OS=Homo sapiens OX=9606 GN=GRAMD1A PE=1 SV=2	100.2	100.5	99.7	94.8	107.5	107	106.8	0.934112	0.00349544
Mitochondrial import receptor subunit TOM6 homolog OS=Homo sapiens OX=9606 GN=TOMM6 PE=1 SV=1	90.6	112.5	103.8	80.9	104.4	107	119.6	0.908411	0.203744
Ubiquitin carboxyl-terminal hydrolase 25 OS=Homo sapiens OX=9606 GN=USP25 PE=1 SV=4	98.8	93	93.9	106.1	116.2	111.4	96.4	0.864901	0.161678
Starch-binding domain-containing protein 1 OS=Homo sapiens OX=9606 GN=STBD1 PE=1 SV=1	96.7	98.4	98.3	96.4	104.7	108.1	113.5	0.901943	0.00386164
UBX domain-containing protein 8 OS=Homo sapiens OX=9606 GN=UBXN8 PE=1 SV=2	88.4	90.6	104.3	124.8	130.4	107.4	93.4	0.907356	0.559256
PIH1 domain-containing protein 1 OS=Homo sapiens OX=9606 GN=PIH1D1 PE=1 SV=1	93.9	92.3	108	100.9	110.7	97.5	109.5	0.889498	0.253793
Interferon-induced transmembrane protein 3 OS=Homo sapiens OX=9606 GN=IFITM3 PE=1 SV=2	112.5	105.7	83.7	89.3	126.6	111.8	75	0.872093	0.677834
Serine/threonine-protein kinase VRK2 OS=Homo sapiens OX=9606 GN=VRK2 PE=1 SV=3	101.4	106.2	88.1	99.9	107.1	105.9	114.9	0.939776	0.0980933
Ribose-phosphate pyrophosphokinase 2 OS=Homo sapiens OX=9606 GN=PRPS2 PE=1 SV=2	99.2	98.6	102.2	102.4	105.8	103.6	105.7	0.952696	0.0199213
Phosphatidylinositol 4,5-bisphosphate 3-kinase catalytic subunit beta isoform OS=Homo sapiens OX=9606 GN=PIK3CB PE=1 SV=1	98.9	106	101.2	101.9	104.8	108.4	99.9	0.968989	0.421472
Poly(rC)-binding protein 3 OS=Homo sapiens OX=9606 GN=PCBP3 PE=1 SV=2	88.7	109.2	110.3	106.3	88.2	98	136.5	1.09949	0.785143
Myomegalin OS=Homo sapiens OX=9606 GN=PDE4DIP PE=1 SV=3	98.9	106	106.6	98.4	113.6	91.4	108.3	0.945983	0.764244
Cerebellar degeneration-related protein 2-like OS=Homo sapiens OX=9606 GN=CDR2L PE=1 SV=2	99.2	104.9	93.8	98.4	110.8	82.3	111.8	0.891697	0.776258
Angiomotin OS=Homo sapiens OX=9606 GN=AMOT PE=1 SV=1	98.2	82.1	89.4	130.1	112.7	99.8	100	0.938	0.759011
Receptor-type tyrosine-protein phosphatase F OS=Homo sapiens OX=9606 GN=PTPRF PE=1 SV=2	97.6	99.8	95.5	96.1	110.2	108.4	101.1	0.89345	0.0155685
Mapk-regulated corepressor-interacting protein 1 OS=Homo sapiens OX=9606 GN=MCRIP1 PE=1 SV=1	91.5	108.2	106.3	104.4	106.1	108.8	95.8	0.992931	0.868954
DNA excision repair protein ERCC-6 OS=Homo sapiens OX=9606 GN=ERCC6 PE=1 SV=1	107.5	93.1	105.7	91.6	114	87.8	109.7	0.906108	0.624845
Prolyl 3-hydroxylase 2 OS=Homo sapiens OX=9606 GN=P3H2 PE=1 SV=1	106.2	101.2	123.9	96.9	108.7	69.3	107.3	0.966449	0.395999
Attractin OS=Homo sapiens OX=9606 GN=ATRN PE=1 SV=2	89.3	101.6	86.5	97	85.9	116.9	116.9	0.796835	0.233469
Iporin OS=Homo sapiens OX=9606 GN=RUSC2 PE=1 SV=3	90.3	97.1	91.2	106	103.5	119.8	108	0.871759	0.060052
Mitogen-activated protein kinase 3 OS=Homo sapiens OX=9606 GN=MAPK3 PE=1 SV=4	101.8	68.6	96.9	101.8	121.6	83.6	113.5	0.87533	0.348892
Protein YAE1 homolog OS=Homo sapiens OX=9606 GN=YAE1 PE=1 SV=1	86.7	97.4	99	99.5	107.1	117.4	103.5	0.9169	0.0406466
Pentatricopeptide repeat-containing protein 1, mitochondrial OS=Homo sapiens OX=9606 GN=PTCD1 PE=1 SV=2	93.6	87	94.5	95.3	118.5	111.7	96.9	0.841987	0.0362919
Mitochondrial thiamine pyrophosphate carrier OS=Homo sapiens OX=9606 GN=SLC25A19 PE=1 SV=1	96.3	106.1	99.6	102.8	88.9	104.3	122.9	0.970278	0.648234
Coiled-coil domain-containing protein 137 OS=Homo sapiens OX=9606 GN=CCDC137 PE=1 SV=1	91.2	82.5	83	92.6	118.6	82.2	128.4	0.734401	0.124997
Lymphokine-activated killer T-cell-originated protein kinase OS=Homo sapiens OX=9606 GN=PBK PE=1 SV=3	93.4	93.2	106.9	101.3	108.8	90.9	116	0.894761	0.416354
Zinc finger protein 512B OS=Homo sapiens OX=9606 GN=ZNF512B PE=1 SV=1	110.8	103.2	95.1	95	102.6	111.6	105.9	0.936261	0.306684
Kin of IRRE-like protein 1 OS=Homo sapiens OX=9606 GN=KIRREL1 PE=1 SV=2	96	102.4	98.9	101	105.7	103.4	105.5	0.947393	0.0297609
Ras-related protein Rab-24 OS=Homo sapiens OX=9606 GN=RAB24 PE=1 SV=1	99.2	104.6	101.5	101.7	98	105.7	105.8	0.961211	0.599258
Heterogeneous nuclear ribonucleoprotein H2 OS=Homo sapiens OX=9606 GN=HNRNPH2 PE=1 SV=1	94.1	105.7	103.1	105.2	102.4	107.6	104.2	0.99952	0.466896
Centrosomal protein of 44 kDa OS=Homo sapiens OX=9606 GN=CEP44 PE=1 SV=2	93.7	99.9	102.3	99.6	97.6	108.9	107.3	0.929637	0.178613
Centrosomal protein of 135 kDa OS=Homo sapiens OX=9606 GN=CEP135 PE=1 SV=2	104.9	98.9	94.8	103	92.8	106.9	113	0.944341	0.528814
NADH dehydrogenase [ubiquinone] 1 beta subcomplex subunit 9 OS=Homo sapiens OX=9606 GN=NDUFB9 PE=1 SV=3	94.1	102.1	97.6	94.6	104	106.7	126.6	0.900656	0.0603986
Zinc finger protein 32 OS=Homo sapiens OX=9606 GN=ZNF32 PE=1 SV=2	125.6	90.6	83	107	121	96.2	102.8	0.961089	0.705628
Vesicle-associated membrane protein 4 OS=Homo sapiens OX=9606 GN=VAMP4 PE=1 SV=2	83.6	92.6	103.6	101.5	90.8	110	116.3	0.882273	0.271505
E3 ubiquitin-protein ligase CBL OS=Homo sapiens OX=9606 GN=CBL PE=1 SV=2	109.5	101	101	105.2	111.9	103.1	97.1	1	0.975142
Occludin OS=Homo sapiens OX=9606 GN=OCLN PE=1 SV=1	91	91.4	96.6	90.5	107	109.7	118.7	0.831358	0.00230523
WD repeat-containing protein 74 OS=Homo sapiens OX=9606 GN=WDR74 PE=1 SV=1	88.9	88.8	98.9	103.5	116.1	107.8	93.3	0.871058	0.190725
Homologous-pairing protein 2 homolog OS=Homo sapiens OX=9606 GN=PSMC3IP PE=1 SV=1	92.4	98	98.1	102.4	106.4	110.3	104.5	0.921523	0.0210378
RISC-loading complex subunit TARBP2 OS=Homo sapiens OX=9606 GN=TARBP2 PE=1 SV=3	104.8	94.9	93	98.1	108.2	118.2	95.1	0.891867	0.197984
Multifunctional methyltransferase subunit TRM112-like protein OS=Homo sapiens OX=9606 GN=TRMT112 PE=1 SV=1	92.7	95.9	98.9	100.4	100.1	107.3	114.9	0.907735	0.0513965
Myb/SANT-like DNA-binding domain-containing protein 2 OS=Homo sapiens OX=9606 GN=MSANTD2 PE=1 SV=1	114.7	99.5	112.5	88.5	130.3	98.9	85.8	1.07179	0.931084
Septin-6 OS=Homo sapiens OX=9606 GN=SEPTIN6 PE=1 SV=4	95.4	96	103.8	94.5	101.4	114.7	106.7	0.896907	0.056255
WASH complex subunit 2A OS=Homo sapiens OX=9606 GN=WASHC2A PE=1 SV=3	98.7	97.6	103.4	97.3	106.8	108.9	100.7	0.919007	0.0661236
Probable ATP-dependent RNA helicase DHX34 OS=Homo sapiens OX=9606 GN=DHX34 PE=1 SV=2	135.7	87	83.2	90.8	108.1	109.9	99.7	0.822387	0.66773
Glutamyl-tRNA(Gln) amidotransferase subunit C, mitochondrial OS=Homo sapiens OX=9606 GN=GATC PE=1 SV=1	109.9	98	100.3	88.9	98.4	109.2	109.5	0.907967	0.32934
Electron transfer flavoprotein-ubiquinone oxidoreductase, mitochondrial OS=Homo sapiens OX=9606 GN=ETFDH PE=1 SV=2	107.3	99	101.9	93.9	105.5	105.2	103	0.954848	0.284989
Cytochrome b-c1 complex subunit 9 OS=Homo sapiens OX=9606 GN=UQCR10 PE=1 SV=3	100.1	100.8	97.2	96.7	103.2	107	110	0.921963	0.0110899
F-box/LRR-repeat protein 18 OS=Homo sapiens OX=9606 GN=FBXL18 PE=1 SV=2	87.1	103.8	98	88.7	108.8	114.7	104	0.857996	0.0396192
Cytochrome c oxidase assembly factor 7 OS=Homo sapiens OX=9606 GN=COA7 PE=1 SV=2	105.9	105.9	99.7	92.7	97.9	104.8	115.1	0.980916	0.422792
Mitochondrial Rho GTPase 1 OS=Homo sapiens OX=9606 GN=RHOT1 PE=1 SV=2	93.4	90.6	92.6	93.6	110	118.1	100.9	0.845455	0.00990417
Sorting nexin-29 OS=Homo sapiens OX=9606 GN=SNX29 PE=1 SV=3	101.7	101.2	113.4	97	94.2	126.5	101.8	0.996562	0.667625
PHD and RING finger domain-containing protein 1 OS=Homo sapiens OX=9606 GN=PHRF1 PE=1 SV=3	105.9	100.3	100.9	94.6	105.7	107	107.4	0.940187	0.0727992
Glycerol kinase OS=Homo sapiens OX=9606 GN=GK PE=1 SV=3	96.2	100.4	103.5	90.9	102.6	110.6	107	0.918692	0.0627077
DNA-directed RNA polymerase II subunit RPB9 OS=Homo sapiens OX=9606 GN=POLR2I PE=1 SV=1	105.8	105.6	110.2	111.1	107	101.3	90.1	1.06614	0.110121
Integrator complex subunit 8 OS=Homo sapiens OX=9606 GN=INTS8 PE=1 SV=1	81.8	101.5	104.7	104.8	100.4	113.7	102.4	1.00684	0.368796
Elongator complex protein 4 OS=Homo sapiens OX=9606 GN=ELP4 PE=1 SV=2	85.3	95.7	93.6	103.8	110.9	110.6	100.3	0.855787	0.0644699
Lysyl oxidase homolog 2 OS=Homo sapiens OX=9606 GN=LOXL2 PE=1 SV=1	109	102.9	107.6	96.2	104.9	91.6	105.3	1.00334	0.542004
Guanine nucleotide-binding protein-like 3 OS=Homo sapiens OX=9606 GN=GNL3 PE=1 SV=2	94.8	95.3	96.5	98.9	107.6	103.6	109.1	0.891264	0.00192457
Cleavage stimulation factor subunit 3 OS=Homo sapiens OX=9606 GN=CSTF3 PE=1 SV=1	92	100.6	99	95.5	104.6	108.3	108.5	0.897969	0.00899584
Vam6/Vps39-like protein OS=Homo sapiens OX=9606 GN=VPS39 PE=1 SV=2	96.1	96.9	103.3	101.1	107.9	101.8	108	0.917516	0.0567781
TAF6-like RNA polymerase II p300/CBP-associated factor-associated factor 65 kDa subunit 6L OS=Homo sapiens OX=9606 GN=TAF6L PE=1 SV=1	74.5	104.9	88.3	94.9	113.2	117.6	101.6	0.809187	0.064638
Mitochondrial import inner membrane translocase subunit Tim10 OS=Homo sapiens OX=9606 GN=TIMM10 PE=1 SV=1	90.6	96.4	99.5	100	108	101	109.5	0.906944	0.0365096
AMSH-like protease OS=Homo sapiens OX=9606 GN=STAMBPL1 PE=1 SV=2	97.6	99.5	106.2	100.9	105.5	94.6	109.9	0.949763	0.624921
VPS35 endosomal protein sorting factor-like OS=Homo sapiens OX=9606 GN=VPS35L PE=1 SV=2	91.8	85.3	99.6	105.5	107.1	113.9	100.2	0.893557	0.121867
RNA polymerase II subunit A C-terminal domain phosphatase OS=Homo sapiens OX=9606 GN=CTDP1 PE=1 SV=3	105.3	94.2	99	86.4	107.7	118	97.4	0.896936	0.15503
TRMT1-like protein OS=Homo sapiens OX=9606 GN=TRMT1L PE=1 SV=2	109	92.9	100	96.3	112.4	101.8	105.6	0.929451	0.206126
LYR motif-containing protein 4 OS=Homo sapiens OX=9606 GN=LYRM4 PE=1 SV=1	107	94.7	105.3	99.1	102.5	102.3	103.3	0.997073	0.741419
Protein FAM111B OS=Homo sapiens OX=9606 GN=FAM111B PE=1 SV=1	92.6	109.2	77.3	98.9	109.1	108.9	106.2	0.879247	0.148147
Elongation factor 1-alpha 1 OS=Homo sapiens OX=9606 GN=EEF1A1 PE=1 SV=1	101.8	99.7	103	100.7	101.3	104.8	105.8	0.966126	0.11872
Protein SCO1 homolog, mitochondrial OS=Homo sapiens OX=9606 GN=SCO1 PE=1 SV=1	86.4	103.1	104	103.3	108.8	105.7	101.4	0.976348	0.306906
Ras GTPase-activating-like protein IQGAP3 OS=Homo sapiens OX=9606 GN=IQGAP3 PE=1 SV=2	95.3	100.9	101.5	95.9	105.5	105.7	109.8	0.930937	0.0124046
Neutral alpha-glucosidase AB OS=Homo sapiens OX=9606 GN=GANAB PE=1 SV=3	97.1	95.5	100.1	99.3	106.8	107.7	103	0.919476	0.00621368
EH domain-containing protein 2 OS=Homo sapiens OX=9606 GN=EHD2 PE=1 SV=2	100.7	92	101.1	100.7	109.9	102.2	105.8	0.951796	0.0708961
Serine/threonine-protein kinase Nek9 OS=Homo sapiens OX=9606 GN=NEK9 PE=1 SV=2	96.5	103.9	98.5	96.1	100.4	108.1	107.4	0.907821	0.0775817
Actin-related protein 3B OS=Homo sapiens OX=9606 GN=ACTR3B PE=2 SV=1	92.9	107	111.6	105.2	107.5	110.6	85.1	0.986977	0.720696
Acyl-CoA (8-3)-desaturase OS=Homo sapiens OX=9606 GN=FADS1 PE=1 SV=3	99	99	101.3	105	103.9	101.2	108.7	0.963908	0.21524
Presenilins-associated rhomboid-like protein, mitochondrial OS=Homo sapiens OX=9606 GN=PARL PE=1 SV=2	84.7	114.1	92.5	91.1	103	119.5	106.6	0.861163	0.164051
DNA mismatch repair protein Mlh1 OS=Homo sapiens OX=9606 GN=MLH1 PE=1 SV=1	96.5	102	103.1	86.2	96.2	115.9	108.9	0.911387	0.19087
Nuclear pore glycoprotein p62 OS=Homo sapiens OX=9606 GN=NUP62 PE=1 SV=3	94.1	97.4	100.3	101.6	107.5	106.4	106.3	0.929041	0.00852322
Vacuolar protein sorting-associated protein 8 homolog OS=Homo sapiens OX=9606 GN=VPS8 PE=1 SV=3	94.4	109	120.9	95.2	98.7	91.2	119.3	1.03445	0.866886
Contactin-associated protein 1 OS=Homo sapiens OX=9606 GN=CNTNAP1 PE=1 SV=1	104.3	110.9	113.7	104.2	104.3	101.5	86.8	1.0601	0.100993
39S ribosomal protein L20, mitochondrial OS=Homo sapiens OX=9606 GN=MRPL20 PE=1 SV=1	97	104.1	100.5	100.7	105.8	110	99	0.950851	0.22925
Eukaryotic peptide chain release factor GTP-binding subunit ERF3B OS=Homo sapiens OX=9606 GN=GSPT2 PE=1 SV=2	105.4	92.2	92.3	96.9	109.7	94.1	109.8	0.862352	0.227861
Ras-related protein Rab-27A OS=Homo sapiens OX=9606 GN=RAB27A PE=1 SV=3	84.5	100.8	93.8	106.1	107.1	102.9	107.2	0.908497	0.15599
Rac GTPase-activating protein 1 OS=Homo sapiens OX=9606 GN=RACGAP1 PE=1 SV=1	111.3	90.5	100.6	94	104	102.9	109.3	0.935577	0.316218
PRELI domain-containing protein 1, mitochondrial OS=Homo sapiens OX=9606 GN=PRELID1 PE=1 SV=1	107	104.8	103.2	96.2	114.8	102.4	101	1.01562	0.508656
Histone-lysine N-methyltransferase 2A OS=Homo sapiens OX=9606 GN=KMT2A PE=1 SV=5	108.5	93.3	89	96.9	112.7	108.4	98.8	0.877306	0.168059
Glycosaminoglycan xylosylkinase OS=Homo sapiens OX=9606 GN=FAM20B PE=1 SV=1	94.4	98.7	85.4	120.5	118.2	111.1	68.8	0.869037	0.981377
Collagen alpha-2(IV) chain OS=Homo sapiens OX=9606 GN=COL4A2 PE=1 SV=4	108.1	84.9	90	104.3	110.3	95.2	107.4	0.904562	0.372764
Integrator complex subunit 9 OS=Homo sapiens OX=9606 GN=INTS9 PE=1 SV=2	109	112.9	98.6	102.7	107.8	102.6	93.1	1.03168	0.415092
Ribonuclease H2 subunit A OS=Homo sapiens OX=9606 GN=RNASEH2A PE=1 SV=2	97	101.5	102.6	95.4	106	107.8	104	0.936321	0.0291489
Charged multivesicular body protein 5 OS=Homo sapiens OX=9606 GN=CHMP5 PE=1 SV=1	85.4	98.6	102.7	102.7	113.7	103.9	109.3	0.92086	0.0840467
Prothrombin OS=Homo sapiens OX=9606 GN=F2 PE=1 SV=2	83.1	134.2	96.6	89.2	109.3	93.6	107.3	0.865797	0.860555
Keratin, type II cytoskeletal 80 OS=Homo sapiens OX=9606 GN=KRT80 PE=1 SV=2	93.5	99.1	94.5	101.2	107.3	105.4	109.7	0.902144	0.00763846
Protein tyrosine phosphatase type IVA 1 OS=Homo sapiens OX=9606 GN=PTP4A1 PE=1 SV=2	100	92.6	103.2	91.5	113.1	106.3	88.5	0.905927	0.444304
FH1/FH2 domain-containing protein 3 OS=Homo sapiens OX=9606 GN=FHOD3 PE=1 SV=2	105.6	103.1	106.5	108.3	109.8	95	102	1.03971	0.385768
RNA polymerase II elongation factor ELL OS=Homo sapiens OX=9606 GN=ELL PE=1 SV=1	95	100.7	95.8	103.8	97.7	105.8	108.9	0.928639	0.213457
Reticulon-3 OS=Homo sapiens OX=9606 GN=RTN3 PE=1 SV=2	98.2	104.2	89.4	108.5	100	88.3	116.7	1.012	0.858101
WD repeat and coiled-coil-containing protein OS=Homo sapiens OX=9606 GN=WDCP PE=1 SV=1	102.2	92.8	96.7	100.5	102	124.9	106	0.930189	0.0998619
Centrosomal protein of 85 kDa OS=Homo sapiens OX=9606 GN=CEP85 PE=1 SV=1	94.3	91.1	95.2	102.4	102.3	111.1	109.3	0.86688	0.022036
SH3 and PX domain-containing protein 2B OS=Homo sapiens OX=9606 GN=SH3PXD2B PE=1 SV=3	94.3	100.5	91.2	97.8	119.7	101.5	106.6	0.901032	0.0485344
NADH dehydrogenase [ubiquinone] 1 alpha subcomplex assembly factor 4 OS=Homo sapiens OX=9606 GN=NDUFAF4 PE=1 SV=1	81.8	95	98.8	107.6	108.3	108.8	101.1	0.894737	0.184691
Ubiquitin-associated protein 1 OS=Homo sapiens OX=9606 GN=UBAP1 PE=1 SV=1	97.5	99.1	93.8	96.6	112.8	108.4	108.2	0.895295	0.000816428
Protein virilizer homolog OS=Homo sapiens OX=9606 GN=VIRMA PE=1 SV=2	100.2	96.9	92.4	97.5	106.1	108.1	106.8	0.910112	0.00350457
Cathepsin D OS=Homo sapiens OX=9606 GN=CTSD PE=1 SV=1	96.2	96.5	103.3	104.5	104.7	97.3	111.1	0.954155	0.361701
MICOS complex subunit MIC10 OS=Homo sapiens OX=9606 GN=MICOS10 PE=1 SV=1	79.7	110.3	113.4	95.6	103.9	87.4	127.2	0.990857	0.649902
FLYWCH family member 2 OS=Homo sapiens OX=9606 GN=FLYWCH2 PE=1 SV=1	90.1	89	96.6	107.3	110.7	106.6	107.8	0.865955	0.0553275
Protein SOGA1 OS=Homo sapiens OX=9606 GN=SOGA1 PE=1 SV=2	92.5	105.5	93.3	100.3	102.5	112.8	107.3	0.902144	0.0808402
Kinetochore protein NDC80 homolog OS=Homo sapiens OX=9606 GN=NDC80 PE=1 SV=1	96.4	97.7	96.7	92.5	107.4	103.9	107.8	0.898976	0.00160717
Endoplasmic reticulum lectin 1 OS=Homo sapiens OX=9606 GN=ERLEC1 PE=1 SV=1	97.6	109.3	94.9	108	104.5	96.6	103.1	0.99709	0.833962
RNA-binding motif, single-stranded-interacting protein 3 OS=Homo sapiens OX=9606 GN=RBMS3 PE=1 SV=1	91.5	103.9	95.7	97.7	111.5	94.9	110.8	0.872744	0.179292
Protein LLP homolog OS=Homo sapiens OX=9606 GN=LLPH PE=1 SV=1	101.5	115.7	98.7	107.8	98.8	106.5	99.9	1.04755	0.431101
BMP-2-inducible protein kinase OS=Homo sapiens OX=9606 GN=BMP2K PE=1 SV=2	109.9	97.2	99.7	101	101.3	112.9	104.3	0.962128	0.37964
E3 ubiquitin-protein ligase XIAP OS=Homo sapiens OX=9606 GN=XIAP PE=1 SV=2	95.4	92.2	100.5	99.3	99.3	107.7	112	0.9039	0.0566285
ATPase MORC2 OS=Homo sapiens OX=9606 GN=MORC2 PE=1 SV=2	95.3	102.2	96.4	93.9	104.8	110.1	106.7	0.898313	0.0096148
Short-chain specific acyl-CoA dehydrogenase, mitochondrial OS=Homo sapiens OX=9606 GN=ACADS PE=1 SV=1	88.1	97.3	106.5	105.8	104	116.5	102.1	0.976442	0.257872
Coiled-coil alpha-helical rod protein 1 OS=Homo sapiens OX=9606 GN=CCHCR1 PE=1 SV=2	121	85.9	112.9	94.4	106.1	99.5	104.7	0.989971	0.990896
SH3 and multiple ankyrin repeat domains protein 2 OS=Homo sapiens OX=9606 GN=SHANK2 PE=1 SV=3	93	104.1	99.1	97	123.9	106.5	98.1	0.920657	0.166448
Ubiquinone biosynthesis O-methyltransferase, mitochondrial OS=Homo sapiens OX=9606 GN=COQ3 PE=1 SV=3	107.6	104.9	98.6	93.9	90.2	108.2	106.5	0.955399	0.951818
Tripartite motif-containing protein 34 OS=Homo sapiens OX=9606 GN=TRIM34 PE=1 SV=2	117	84	76.5	60.2	111.7	129.7	100.8	0.718442	0.119292
General transcription factor IIH subunit 1 OS=Homo sapiens OX=9606 GN=GTF2H1 PE=1 SV=1	95.2	97.6	95.8	99.7	110.1	96.1	111.5	0.878292	0.094465
Homer protein homolog 3 OS=Homo sapiens OX=9606 GN=HOMER3 PE=1 SV=2	89.2	93.2	103	106.6	108.5	108.9	94.3	0.904147	0.390429
Ras-related protein Rab-11B OS=Homo sapiens OX=9606 GN=RAB11B PE=1 SV=4	104.2	80.7	114.2	114	107.8	101.9	101.9	1.07066	0.952584
CCR4-NOT transcription complex subunit 4 OS=Homo sapiens OX=9606 GN=CNOT4 PE=1 SV=3	107.8	97	105.9	96	105.3	105.5	96.2	0.963438	0.886888
Transforming growth factor-beta receptor-associated protein 1 OS=Homo sapiens OX=9606 GN=TGFBRAP1 PE=1 SV=1	99.2	100.1	90.1	83.8	115.6	107.6	110.3	0.858114	0.0160409
Nuclear receptor coactivator 7 OS=Homo sapiens OX=9606 GN=NCOA7 PE=1 SV=2	99.8	99	105.4	97.2	97.1	107	108.1	0.928972	0.348954
28S rRNA (cytosine-C(5))-methyltransferase OS=Homo sapiens OX=9606 GN=NSUN5 PE=1 SV=2	76.4	95.3	94.4	108	121.3	80.9	112.6	0.842362	0.414631
DNA methyltransferase 1-associated protein 1 OS=Homo sapiens OX=9606 GN=DMAP1 PE=1 SV=1	108.8	106.4	100.3	102.2	112	97.6	99.4	1.0493	0.760656
Probable global transcription activator SNF2L1 OS=Homo sapiens OX=9606 GN=SMARCA1 PE=1 SV=2	95.8	93.5	96	93.3	109.9	110.9	105.9	0.861237	0.000246622
KH domain-containing, RNA-binding, signal transduction-associated protein 1 OS=Homo sapiens OX=9606 GN=KHDRBS1 PE=1 SV=1	99.6	97	99.3	99.5	110.7	106.3	101.4	0.935089	0.0274357
DDB1- and CUL4-associated factor 16 OS=Homo sapiens OX=9606 GN=DCAF16 PE=1 SV=1	101	94.1	94.7	104.4	108.1	108	96	0.906019	0.275029
N-acetylgalactosamine kinase OS=Homo sapiens OX=9606 GN=GALK2 PE=1 SV=1	112.4	96.6	98.8	106.9	91.8	101.4	105.9	1.0143	0.505957
Uncharacterized protein C1orf122 OS=Homo sapiens OX=9606 GN=C1orf122 PE=4 SV=2	96.9	101.1	92.8	105.3	111.6	110.9	78.7	0.892696	0.891945
Ubiquitin-conjugating enzyme E2 R2 OS=Homo sapiens OX=9606 GN=UBE2R2 PE=1 SV=1	87.8	100.3	93.8	100.4	111	97.2	109.4	0.887112	0.099749
E3 ubiquitin-protein ligase MIB1 OS=Homo sapiens OX=9606 GN=MIB1 PE=1 SV=1	117	95	105.7	100.8	102.3	106.2	88.7	1.00929	0.468311
Sulfite oxidase, mitochondrial OS=Homo sapiens OX=9606 GN=SUOX PE=1 SV=2	90.1	98.2	94.6	93.7	112.4	127.4	80.3	0.837633	0.335744
28 kDa heat- and acid-stable phosphoprotein OS=Homo sapiens OX=9606 GN=PDAP1 PE=1 SV=1	94.7	96.8	97.6	101.8	108.1	100.8	109.4	0.899167	0.0322981
Transmembrane protein 222 OS=Homo sapiens OX=9606 GN=TMEM222 PE=1 SV=2	90.5	104.1	93.9	99	104.9	98.7	108.8	0.919447	0.151807
Complex I assembly factor TIMMDC1, mitochondrial OS=Homo sapiens OX=9606 GN=TIMMDC1 PE=1 SV=2	112.5	100.6	92.1	105.1	105.3	103.8	99.1	0.990848	0.97726
Mediator of RNA polymerase II transcription subunit 30 OS=Homo sapiens OX=9606 GN=MED30 PE=1 SV=1	78.6	100.7	88.4	103.2	89.5	118.5	115	0.822174	0.203047
Protein TSSC4 OS=Homo sapiens OX=9606 GN=TSSC4 PE=1 SV=3	97.4	91.8	99.8	105.3	94.3	116.5	105.6	0.933712	0.324033
Suppressor of IKBKE 1 OS=Homo sapiens OX=9606 GN=SIKE1 PE=1 SV=1	102.7	104	96	100.2	99.4	107	105.6	0.960701	0.303498
Arpin OS=Homo sapiens OX=9606 GN=ARPIN PE=1 SV=1	116.8	100.1	96.8	99.7	104.5	92.3	108.6	0.955981	0.827679
Sulfate transporter OS=Homo sapiens OX=9606 GN=SLC26A2 PE=1 SV=2	98.3	100.8	102	89.5	110.3	106.8	104.1	0.932116	0.0499957
Mitogen-activated protein kinase kinase kinase 20 OS=Homo sapiens OX=9606 GN=MAP3K20 PE=1 SV=3	99.5	97.2	90.2	110.7	99.8	105.2	110.7	0.934886	0.351558
Stromal cell-derived factor 2-like protein 1 OS=Homo sapiens OX=9606 GN=SDF2L1 PE=1 SV=2	105.4	110.3	106.5	102.7	100.6	103.6	101.3	1.0459	0.0808841
Dynactin subunit 3 OS=Homo sapiens OX=9606 GN=DCTN3 PE=1 SV=1	94	103.1	97	97.4	106.9	112.7	99.8	0.909261	0.0757974
Lysine-specific demethylase 3B OS=Homo sapiens OX=9606 GN=KDM3B PE=1 SV=2	92.4	97.1	95.6	98.2	104.6	107.6	110.5	0.895446	0.00233125
Myelin basic protein OS=Homo sapiens OX=9606 GN=MBP PE=1 SV=3	140.4	86	97.8	100.4	114.4	100.4	96.4	0.987052	0.876132
Low-density lipoprotein receptor-related protein 12 OS=Homo sapiens OX=9606 GN=LRP12 PE=1 SV=1	149.7	93	69	99	86.4	106.7	105	0.914286	0.879815
Syndecan-1 OS=Homo sapiens OX=9606 GN=SDC1 PE=1 SV=3	109.8	96.5	96.8	89.3	110.1	97.7	109.7	0.881039	0.260021
UPF0690 protein C1orf52 OS=Homo sapiens OX=9606 GN=C1orf52 PE=1 SV=1	101.7	109.3	99.4	96.8	104.9	103.6	93.4	0.97056	0.801712
Sterol O-acyltransferase 1 OS=Homo sapiens OX=9606 GN=SOAT1 PE=1 SV=3	97.9	91.2	104.9	100.7	113.9	100.4	105.4	0.942125	0.156738
DNA-3-methyladenine glycosylase OS=Homo sapiens OX=9606 GN=MPG PE=1 SV=3	95.5	96.4	97.9	96.5	115.3	103	104.3	0.924736	0.0213749
Complex I intermediate-associated protein 30, mitochondrial OS=Homo sapiens OX=9606 GN=NDUFAF1 PE=1 SV=2	89.3	94.9	100.9	105.4	109	106.9	102.4	0.915809	0.115953
Very large A-kinase anchor protein OS=Homo sapiens OX=9606 GN=CRYBG3 PE=1 SV=3	98.3	99.5	103	101.1	107.7	109	93.7	0.931291	0.514909
Glutathione peroxidase 1 OS=Homo sapiens OX=9606 GN=GPX1 PE=1 SV=4	98.2	99.1	102	98.9	108.7	98.9	106.1	0.933082	0.116434
DNA-directed RNA polymerase II subunit RPB11-a OS=Homo sapiens OX=9606 GN=POLR2J PE=1 SV=1	97.6	106.9	97.2	97.8	103.9	110.1	101.3	0.940327	0.199009
Cactin OS=Homo sapiens OX=9606 GN=CACTIN PE=1 SV=3	117.4	87.4	90.5	102.8	115.4	84	107.4	0.899907	0.817668
Unconventional myosin-XVIIIa OS=Homo sapiens OX=9606 GN=MYO18A PE=1 SV=3	96.5	105.7	95.9	95.4	107.4	107.7	99.8	0.895717	0.128141
Probable E3 ubiquitin-protein ligase IRF2BPL OS=Homo sapiens OX=9606 GN=IRF2BPL PE=1 SV=1	104.2	102.6	102.1	105.5	100.2	105.4	103	1.00388	0.657384
39S ribosomal protein L12, mitochondrial OS=Homo sapiens OX=9606 GN=MRPL12 PE=1 SV=2	93.9	88.9	100.7	106.6	107.8	107	106	0.909346	0.0963721
IQ motif and SEC7 domain-containing protein 2 OS=Homo sapiens OX=9606 GN=IQSEC2 PE=1 SV=2	91	101.3	95.3	96.5	115.7	102	107.2	0.89459	0.0322824
Frataxin, mitochondrial OS=Homo sapiens OX=9606 GN=FXN PE=1 SV=2	95.3	100.5	105.1	98.2	103.1	103.8	107.2	0.957129	0.124179
Ufm1-specific protease 2 OS=Homo sapiens OX=9606 GN=UFSP2 PE=1 SV=3	82.8	91.8	97.7	104.6	110.1	101.9	110.6	0.860581	0.0756686
E3 ubiquitin-protein ligase RNF25 OS=Homo sapiens OX=9606 GN=RNF25 PE=1 SV=1	108.6	101.8	100	96.1	102.7	101.6	112.9	0.982473	0.384631
Pre-mRNA-splicing factor ATP-dependent RNA helicase DHX16 OS=Homo sapiens OX=9606 GN=DHX16 PE=1 SV=2	93.2	102.5	91.8	100.1	96.4	111.1	106.7	0.905811	0.161576
eIF-2-alpha kinase GCN2 OS=Homo sapiens OX=9606 GN=EIF2AK4 PE=1 SV=3	90.4	108.3	102.2	107.3	104.7	108.3	95.4	1.00048	0.902596
Dihydropyrimidine dehydrogenase [NADP(+)] OS=Homo sapiens OX=9606 GN=DPYD PE=1 SV=2	90.7	112.6	105.9	109.7	102.6	103.9	91.3	1.05068	0.450142
Mediator of RNA polymerase II transcription subunit 29 OS=Homo sapiens OX=9606 GN=MED29 PE=1 SV=1	103.8	103.3	101.5	89.7	102.6	95.8	122.4	0.998051	0.386017
Inositol-trisphosphate 3-kinase B OS=Homo sapiens OX=9606 GN=ITPKB PE=1 SV=5	95.9	110.1	120.7	97.3	88.6	105.7	113.1	0.981079	0.716895
G-protein-signaling modulator 1 OS=Homo sapiens OX=9606 GN=GPSM1 PE=1 SV=2	97.2	90.4	100.1	97.6	123.9	104.5	107.5	0.906047	0.0385498
Transmembrane 9 superfamily member 3 OS=Homo sapiens OX=9606 GN=TM9SF3 PE=1 SV=2	100	92.5	106.8	101.3	105.9	99.5	106.7	0.950425	0.373147
Exosome complex component RRP42 OS=Homo sapiens OX=9606 GN=EXOSC7 PE=1 SV=3	103	105	97.3	97	107.1	96.5	104.3	0.960211	0.589336
Interferon-stimulated gene 20 kDa protein OS=Homo sapiens OX=9606 GN=ISG20 PE=1 SV=2	101.2	98.2	88.3	97	100.8	105	118.8	0.929524	0.0847902
GTP-binding protein 1 OS=Homo sapiens OX=9606 GN=GTPBP1 PE=1 SV=3	93.1	95.5	104.5	97.3	107.4	119.3	99.6	0.897579	0.102915
E3 ubiquitin-protein ligase RNF170 OS=Homo sapiens OX=9606 GN=RNF170 PE=1 SV=2	89.4	94.2	102.6	95	103.8	115	107.1	0.883287	0.0259889
Angiomotin-like protein 1 OS=Homo sapiens OX=9606 GN=AMOTL1 PE=1 SV=1	100.4	84.2	95	92.7	118.8	95.2	110.2	0.851633	0.0855699
TLE family member 5 OS=Homo sapiens OX=9606 GN=TLE5 PE=1 SV=4	91.1	88.4	105	104.6	120	102.2	96.1	0.957436	0.316241
Plasma membrane calcium-transporting ATPase 4 OS=Homo sapiens OX=9606 GN=ATP2B4 PE=1 SV=2	101.6	97.4	101.9	97.8	105.7	101.2	107.7	0.943236	0.0602657
Peroxiredoxin-5, mitochondrial OS=Homo sapiens OX=9606 GN=PRDX5 PE=1 SV=4	99.2	103.1	101.3	97.8	105.2	104	105.4	0.952947	0.0249058
Phospholipase A2 group XV OS=Homo sapiens OX=9606 GN=PLA2G15 PE=1 SV=2	112.3	113.9	92.6	99.9	102.9	105	92.6	1.0311	0.538435
Polypyrimidine tract-binding protein 1 OS=Homo sapiens OX=9606 GN=PTBP1 PE=1 SV=1	89.3	98.2	101.2	100.9	102.4	106.5	110.6	0.934742	0.064095
DNA-directed RNA polymerase III subunit RPC7 OS=Homo sapiens OX=9606 GN=POLR3G PE=1 SV=2	100	99.4	94.5	105	117.8	110.2	81.6	0.904719	0.731206
40S ribosomal protein S28 OS=Homo sapiens OX=9606 GN=RPS28 PE=1 SV=1	105.8	96.1	103.4	98	103.3	109.7	101.1	0.974831	0.311492
3-ketoacyl-CoA thiolase, mitochondrial OS=Homo sapiens OX=9606 GN=ACAA2 PE=1 SV=2	108.7	98.2	99.5	99.1	104	103.9	105.2	0.954808	0.353737
Tudor domain-containing protein 3 OS=Homo sapiens OX=9606 GN=TDRD3 PE=1 SV=1	106.5	94.5	105.5	92.6	105.2	96.8	110.9	0.95057	0.446987
60S ribosomal protein L36a-like OS=Homo sapiens OX=9606 GN=RPL36AL PE=1 SV=3	110.2	90.1	100.2	103	119	103.5	94	0.981643	0.58078
Leupaxin OS=Homo sapiens OX=9606 GN=LPXN PE=1 SV=1	107.8	101.8	101.3	96.5	102.3	103.5	108.7	0.981159	0.393244
V-type proton ATPase subunit G 1 OS=Homo sapiens OX=9606 GN=ATP6V1G1 PE=1 SV=3	93.1	102.3	103	111.2	106.6	99.3	104.1	0.986071	0.851369
UV radiation resistance-associated gene protein OS=Homo sapiens OX=9606 GN=UVRAG PE=1 SV=1	87.7	101.3	98.1	101.2	93.3	111.4	108.8	0.915901	0.275431
BEN domain-containing protein 3 OS=Homo sapiens OX=9606 GN=BEND3 PE=1 SV=1	144.2	92.6	89.5	102.7	98.3	100.1	101.1	0.975524	0.641199
Nucleoporin NDC1 OS=Homo sapiens OX=9606 GN=NDC1 PE=1 SV=2	102	95.1	103.6	103.7	109.1	100.6	103.7	0.991321	0.338555
CWF19-like protein 1 OS=Homo sapiens OX=9606 GN=CWF19L1 PE=1 SV=2	88.7	93.3	96.2	105.6	112.3	107.3	104.6	0.883038	0.0470871
Rho GTPase-activating protein 10 OS=Homo sapiens OX=9606 GN=ARHGAP10 PE=1 SV=1	98.8	94.9	104.5	99.5	108.9	103.4	105.1	0.943387	0.0646645
Ubiquitin-conjugating enzyme E2 R1 OS=Homo sapiens OX=9606 GN=CDC34 PE=1 SV=2	98.2	108.5	100	101.2	93.3	102.2	112.9	0.984344	0.885453
Serum response factor-binding protein 1 OS=Homo sapiens OX=9606 GN=SRFBP1 PE=1 SV=1	94.9	92.6	97.6	104.9	103	106.9	109.4	0.900374	0.0521365
Glutathione S-transferase Mu 2 OS=Homo sapiens OX=9606 GN=GSTM2 PE=1 SV=2	76.6	88.9	100.9	96.2	116.3	124.1	92.5	0.795787	0.101023
Cyclin-dependent kinases regulatory subunit 1 OS=Homo sapiens OX=9606 GN=CKS1B PE=1 SV=1	95.5	96.8	109	107.6	101	107.8	105.2	0.971483	0.610133
Polycomb complex protein BMI-1 OS=Homo sapiens OX=9606 GN=BMI1 PE=1 SV=2	98.5	102.9	100.3	106.2	103.4	107.1	102	0.982592	0.394463
Hermansky-Pudlak syndrome 6 protein OS=Homo sapiens OX=9606 GN=HPS6 PE=1 SV=1	98.5	96.2	97.4	95.1	107.8	108	100.8	0.897959	0.00995842
Receptor-type tyrosine-protein phosphatase alpha OS=Homo sapiens OX=9606 GN=PTPRA PE=1 SV=3	88.6	110.2	94.9	119.2	103	101.1	102.5	1.00049	0.906409
U4/U6 small nuclear ribonucleoprotein Prp3 OS=Homo sapiens OX=9606 GN=PRPF3 PE=1 SV=2	103.8	94.1	101.2	100.7	106.8	104.9	103.7	0.962345	0.0985057
WD repeat-containing protein 18 OS=Homo sapiens OX=9606 GN=WDR18 PE=1 SV=2	97.3	103.4	96.4	104.8	84.9	107.3	111.2	0.935228	0.931648
Phosphoprotein associated with glycosphingolipid-enriched microdomains 1 OS=Homo sapiens OX=9606 GN=PAG1 PE=1 SV=2	117.4	89.5	96.1	94.4	108.6	79.2	110.4	0.877072	0.996605
m7GpppX diphosphatase OS=Homo sapiens OX=9606 GN=DCPS PE=1 SV=2	95.7	101.4	108.5	96	103.9	89.1	115.7	0.949952	0.747653
Arfaptin-2 OS=Homo sapiens OX=9606 GN=ARFIP2 PE=1 SV=1	96.3	105.9	97.8	95.5	100.4	107.4	105.7	0.918165	0.152224
Serine/threonine-protein kinase RIO2 OS=Homo sapiens OX=9606 GN=RIOK2 PE=1 SV=2	90.3	94.6	96.1	90	108.7	113.4	100.6	0.850506	0.00937432
39S ribosomal protein L43, mitochondrial OS=Homo sapiens OX=9606 GN=MRPL43 PE=1 SV=1	106.2	91.3	90	101.8	111.9	102.5	105.8	0.912571	0.131799
Deubiquitinase OTUD6B OS=Homo sapiens OX=9606 GN=OTUD6B PE=1 SV=1	84.4	90.1	117.6	96.8	114.7	107	105.2	0.873364	0.245023
Integrin beta-4 OS=Homo sapiens OX=9606 GN=ITGB4 PE=1 SV=5	102.6	100.1	95.6	101.4	105.9	106.3	102.5	0.951369	0.0615121
2'-5'-oligoadenylate synthase 2 OS=Homo sapiens OX=9606 GN=OAS2 PE=1 SV=3	85.2	118.4	97.6	98	103.4	104.2	107.4	0.93858	0.553799
5'-AMP-activated protein kinase subunit beta-1 OS=Homo sapiens OX=9606 GN=PRKAB1 PE=1 SV=4	102.7	104	102.1	97.8	106	102.6	104.9	0.976168	0.173546
Ras-related protein Rab-31 OS=Homo sapiens OX=9606 GN=RAB31 PE=1 SV=1	93.8	99.1	99.3	95.8	117.3	95.7	106.8	0.912453	0.13854
Peptidyl-prolyl cis-trans isomerase H OS=Homo sapiens OX=9606 GN=PPIH PE=1 SV=1	103.4	97.3	97.8	102.8	105.1	99	106.6	0.954329	0.287156
Sorting nexin-30 OS=Homo sapiens OX=9606 GN=SNX30 PE=1 SV=1	96.8	105.6	88.3	116	103.4	116.1	93	0.978723	0.792491
Calcineurin subunit B type 1 OS=Homo sapiens OX=9606 GN=PPP3R1 PE=1 SV=2	85.8	85	107.9	95.5	112.6	108.2	106.7	0.8378	0.0613134
Flap endonuclease 1 OS=Homo sapiens OX=9606 GN=FEN1 PE=1 SV=1	92.5	97.8	101.3	97.1	102.6	107.7	107.2	0.909049	0.0189249
Integrator complex subunit 2 OS=Homo sapiens OX=9606 GN=INTS2 PE=1 SV=2	92.1	92.4	96.4	90.7	109	116.8	100.9	0.84633	0.0114301
Uroporphyrinogen decarboxylase OS=Homo sapiens OX=9606 GN=UROD PE=1 SV=2	93.8	99.9	106.2	96.9	104.2	103.8	102.2	0.947977	0.242626
Proline-rich protein 11 OS=Homo sapiens OX=9606 GN=PRR11 PE=1 SV=1	100.9	108.5	111	108.3	99.1	113.7	83.2	1.09384	0.325506
DISP complex protein LRCH3 OS=Homo sapiens OX=9606 GN=LRCH3 PE=1 SV=2	74.8	97.5	103.2	100.1	108.5	115.6	110.7	0.892502	0.0740165
Amyloid beta A4 precursor protein-binding family B member 1-interacting protein OS=Homo sapiens OX=9606 GN=APBB1IP PE=1 SV=1	96.9	94.9	98.9	89.4	109.5	97.4	110.8	0.875799	0.0530614
DNA polymerase delta subunit 2 OS=Homo sapiens OX=9606 GN=POLD2 PE=1 SV=1	98.3	98.8	95.5	94.3	101.8	106.8	110.3	0.907303	0.0109794
Cleavage stimulation factor subunit 1 OS=Homo sapiens OX=9606 GN=CSTF1 PE=1 SV=1	95.8	102.8	85.8	98.8	106.2	115.7	103.7	0.916196	0.0604434
Aldehyde dehydrogenase family 1 member A3 OS=Homo sapiens OX=9606 GN=ALDH1A3 PE=1 SV=2	86.5	103.8	100.2	94.5	103.5	106.9	115.3	0.910664	0.0692491
U3 small nucleolar ribonucleoprotein protein MPP10 OS=Homo sapiens OX=9606 GN=MPHOSPH10 PE=1 SV=2	97.7	102.1	94.6	108	109.5	101.2	103.3	0.967086	0.358383
E3 ubiquitin-protein ligase RNF126 OS=Homo sapiens OX=9606 GN=RNF126 PE=1 SV=2	115.2	94.4	96.2	88.7	100.2	104.6	116.6	0.91109	0.333168
RAC-beta serine/threonine-protein kinase OS=Homo sapiens OX=9606 GN=AKT2 PE=1 SV=2	101.9	110	96.9	98.2	94.9	106.9	104.7	0.955587	0.93217
Cystatin-SN OS=Homo sapiens OX=9606 GN=CST1 PE=1 SV=3	100.2	103.7	109.4	101	103.9	103	94.8	0.993689	0.423599
Cell division control protein 45 homolog OS=Homo sapiens OX=9606 GN=CDC45 PE=1 SV=1	91.4	116.1	114.2	94.3	109	100.1	101.2	1.03014	0.946365
COP9 signalosome complex subunit 6 OS=Homo sapiens OX=9606 GN=COPS6 PE=1 SV=1	80.7	107.9	105.7	103.6	89.5	106.1	108.4	0.986334	0.8443
Inositol polyphosphate 5-phosphatase K OS=Homo sapiens OX=9606 GN=INPP5K PE=1 SV=3	86.8	106.5	106.4	100.3	102.6	106.1	114.9	0.974081	0.265617
Stonin-2 OS=Homo sapiens OX=9606 GN=STON2 PE=1 SV=1	98.4	97.3	99.2	103.8	96.7	109.7	104.9	0.941849	0.306942
Putative tRNA (cytidine(32)/guanosine(34)-2'-O)-methyltransferase OS=Homo sapiens OX=9606 GN=FTSJ1 PE=1 SV=2	103	109.2	101	96	110	86.4	105.6	0.965909	0.821494
Serine/threonine-protein kinase PAK 1 OS=Homo sapiens OX=9606 GN=PAK1 PE=1 SV=2	87.6	97	94.9	108.3	108.1	109.7	100.5	0.887604	0.163183
RelA-associated inhibitor OS=Homo sapiens OX=9606 GN=PPP1R13L PE=1 SV=4	94.2	92.7	99.1	99.9	110.1	105.6	106.5	0.907512	0.00610501
Mevalonate kinase OS=Homo sapiens OX=9606 GN=MVK PE=1 SV=1	77.5	87.3	92.7	129.6	106	106.6	120.3	0.844278	0.358057
Rho GTPase-activating protein 17 OS=Homo sapiens OX=9606 GN=ARHGAP17 PE=1 SV=1	99.2	97.6	98.5	97.4	103.7	106.8	106.1	0.924128	0.000512654
Bifunctional arginine demethylase and lysyl-hydroxylase JMJD6 OS=Homo sapiens OX=9606 GN=JMJD6 PE=1 SV=1	76.6	93.8	90	99.4	94.9	113.8	111.9	0.821269	0.0773977
Aminoacyl tRNA synthase complex-interacting multifunctional protein 2 OS=Homo sapiens OX=9606 GN=AIMP2 PE=1 SV=2	103.5	98.4	104.6	102.7	99.6	105.5	104	0.991346	0.750736
Selenoprotein S OS=Homo sapiens OX=9606 GN=SELENOS PE=1 SV=3	86.1	100	99.2	91.7	95.4	110.4	111.8	0.864583	0.104916
Protein DDI1 homolog 2 OS=Homo sapiens OX=9606 GN=DDI2 PE=1 SV=1	93.3	96.4	104.1	104.7	104.9	98.7	107.4	0.955672	0.357333
Vasculin-like protein 1 OS=Homo sapiens OX=9606 GN=GPBP1L1 PE=1 SV=1	91.8	124.2	95.6	109.2	99.4	104	97.5	1.03018	0.603578
Superoxide dismutase [Mn], mitochondrial OS=Homo sapiens OX=9606 GN=SOD2 PE=1 SV=3	101.8	102.4	99.2	103.5	98.1	104.5	106.9	0.977033	0.581545
Annexin A5 OS=Homo sapiens OX=9606 GN=ANXA5 PE=1 SV=2	110.3	93.1	101.9	98.6	103.9	106.5	102.1	0.96487	0.499887
Heterogeneous nuclear ribonucleoprotein D-like OS=Homo sapiens OX=9606 GN=HNRNPDL PE=1 SV=3	96	99.6	97.5	99.5	105.8	103.1	109.5	0.931002	0.00775364
Bifunctional UDP-N-acetylglucosamine 2-epimerase/N-acetylmannosamine kinase OS=Homo sapiens OX=9606 GN=GNE PE=1 SV=1	95.3	98.3	97.1	96.6	111.2	107.1	106.3	0.904295	0.000570579
Multiple myeloma tumor-associated protein 2 OS=Homo sapiens OX=9606 GN=MMTAG2 PE=1 SV=1	102.3	97.7	93.9	101.9	99.1	105.9	108.6	0.942398	0.154222
Histone-lysine N-methyltransferase SETD1A OS=Homo sapiens OX=9606 GN=SETD1A PE=1 SV=3	108.1	102.7	98.5	95	116.9	85.2	103.5	0.971981	0.928407
DENN domain-containing protein 4C OS=Homo sapiens OX=9606 GN=DENND4C PE=1 SV=3	76.6	109.5	98.7	98.9	88.3	110.5	111.2	0.894118	0.505121
Putative phospholipase B-like 2 OS=Homo sapiens OX=9606 GN=PLBD2 PE=1 SV=2	103.1	96.7	95.8	104.2	106.5	90.8	105.7	0.945128	0.841177
U1 small nuclear ribonucleoprotein A OS=Homo sapiens OX=9606 GN=SNRPA PE=1 SV=3	113.6	88	100.2	101.5	104.5	107.5	99.1	0.965072	0.677823
Nucleolar transcription factor 1 OS=Homo sapiens OX=9606 GN=UBTF PE=1 SV=1	104.7	99.2	102.3	96	106.8	105.8	100.3	0.952268	0.238463
Baculoviral IAP repeat-containing protein 6 OS=Homo sapiens OX=9606 GN=BIRC6 PE=1 SV=2	87.3	96.5	95	88.2	97.1	114.2	112	0.817857	0.0288949
Telomerase Cajal body protein 1 OS=Homo sapiens OX=9606 GN=WRAP53 PE=1 SV=1	99.1	98.8	94.5	105.6	105.3	104.3	105.5	0.939696	0.0981152
RalA-binding protein 1 OS=Homo sapiens OX=9606 GN=RALBP1 PE=1 SV=3	96	103.4	94.1	98.4	94.3	107.8	107.2	0.906716	0.295258
CCR4-NOT transcription complex subunit 9 OS=Homo sapiens OX=9606 GN=CNOT9 PE=1 SV=1	92.7	101.1	102.4	100.7	106	102.5	108	0.951887	0.0855523
Glutathione S-transferase LANCL1 OS=Homo sapiens OX=9606 GN=LANCL1 PE=1 SV=1	102.4	94.9	104.4	102.6	105.2	102.4	104.8	0.978053	0.292102
TOX high mobility group box family member 4 OS=Homo sapiens OX=9606 GN=TOX4 PE=1 SV=1	97.6	89.9	106.3	99.1	112.5	106.7	97	0.921743	0.248103
Probable E3 ubiquitin-protein ligase HERC4 OS=Homo sapiens OX=9606 GN=HERC4 PE=1 SV=1	91.7	106.5	97.3	94.3	104.1	110.6	105.6	0.907197	0.0750707
Protein CutA OS=Homo sapiens OX=9606 GN=CUTA PE=1 SV=2	91.9	95.7	104.3	100.9	108.1	99.3	108.9	0.909343	0.141332
Centrosomal protein of 162 kDa OS=Homo sapiens OX=9606 GN=CEP162 PE=1 SV=2	96.4	88.8	101.4	100.6	107.1	109.6	96.7	0.919701	0.167416
EVI5-like protein OS=Homo sapiens OX=9606 GN=EVI5L PE=1 SV=1	104.6	89.7	95.2	92.1	112.7	90	110.3	0.849048	0.267249
Aurora kinase B OS=Homo sapiens OX=9606 GN=AURKB PE=1 SV=3	99.1	99.1	90.3	96.2	109.5	107.2	103.7	0.910914	0.0132482
Importin subunit alpha-7 OS=Homo sapiens OX=9606 GN=KPNA6 PE=1 SV=1	102.9	99.9	98.6	98	103.6	107.8	102.9	0.958012	0.0425749
F-box only protein 3 OS=Homo sapiens OX=9606 GN=FBXO3 PE=1 SV=3	99.4	99.7	83.6	107.2	105.7	107.8	103.7	0.941816	0.224279
Cytochrome b-c1 complex subunit 6, mitochondrial OS=Homo sapiens OX=9606 GN=UQCRH PE=1 SV=2	113.1	124	95.5	99.9	100.1	104.4	92.1	1.06394	0.31213
Annexin A8-like protein 1 OS=Homo sapiens OX=9606 GN=ANXA8L1 PE=2 SV=2	102.9	110.7	102.5	99.3	99.8	109.2	101	1.01683	0.896707
Thioredoxin-related transmembrane protein 4 OS=Homo sapiens OX=9606 GN=TMX4 PE=1 SV=1	138.3	96.1	101	100.9	106.6	93.2	97.9	1.03115	0.451624
Proto-oncogene tyrosine-protein kinase Src OS=Homo sapiens OX=9606 GN=SRC PE=1 SV=3	105.5	99.7	98.8	94.8	98.8	114.3	104.2	0.952495	0.245402
Ubiquitin-like modifier-activating enzyme 5 OS=Homo sapiens OX=9606 GN=UBA5 PE=1 SV=1	92.8	97.7	101.5	106.5	107	100.4	106.5	0.935211	0.251682
tRNA N(3)-methylcytidine methyltransferase METTL2B OS=Homo sapiens OX=9606 GN=METTL2B PE=1 SV=3	99.2	99.1	101.8	97.9	105.9	101.2	106.5	0.936261	0.0318719
Rhotekin OS=Homo sapiens OX=9606 GN=RTKN PE=1 SV=2	103.8	89.2	103.3	88	115.7	105.3	104.2	0.914055	0.0936509
Inosine-5'-monophosphate dehydrogenase 1 OS=Homo sapiens OX=9606 GN=IMPDH1 PE=1 SV=2	110.4	95.1	98.4	94.3	110.9	104.1	102.8	0.929395	0.247892
Dedicator of cytokinesis protein 2 OS=Homo sapiens OX=9606 GN=DOCK2 PE=1 SV=2	98.5	99.4	101.7	96.8	107.1	104	105.4	0.938805	0.0063861
tRNA modification GTPase GTPBP3, mitochondrial OS=Homo sapiens OX=9606 GN=GTPBP3 PE=1 SV=2	96.4	104.1	97.2	89.8	109.3	111.3	91.3	0.885636	0.314622
DnaJ homolog subfamily A member 3, mitochondrial OS=Homo sapiens OX=9606 GN=DNAJA3 PE=1 SV=2	93.1	97.9	100.8	104.1	107	107.5	101	0.928505	0.116498
Interleukin-1 alpha OS=Homo sapiens OX=9606 GN=IL1A PE=1 SV=1	82.5	95.2	98	85.4	87.7	140	110.3	0.818676	0.156138
Glycogen synthase kinase-3 beta OS=Homo sapiens OX=9606 GN=GSK3B PE=1 SV=2	104	86.6	94.6	101.8	90.6	106.1	108.2	0.925542	0.491037
Sodium-coupled neutral amino acid transporter 2 OS=Homo sapiens OX=9606 GN=SLC38A2 PE=1 SV=2	95.4	108.8	92.9	111.6	104.9	99.2	103	0.991262	0.974613
Probable cytosolic iron-sulfur protein assembly protein CIAO1 OS=Homo sapiens OX=9606 GN=CIAO1 PE=1 SV=1	92.8	107.2	99.2	105.3	93.3	111.1	103.1	0.991756	0.821393
Sorbin and SH3 domain-containing protein 2 OS=Homo sapiens OX=9606 GN=SORBS2 PE=1 SV=3	113.7	118.8	105.9	105.6	102.5	121.2	68.4	1.07122	0.358139
Replication protein A 14 kDa subunit OS=Homo sapiens OX=9606 GN=RPA3 PE=1 SV=1	83.4	107	110.3	100.3	100.3	100.6	120.9	1.03032	0.475373
Protein JTB OS=Homo sapiens OX=9606 GN=JTB PE=1 SV=1	104.4	123.1	102.7	92	87.8	101.3	119.7	1.02221	0.819423
Protein phosphatase 1 regulatory subunit 21 OS=Homo sapiens OX=9606 GN=PPP1R21 PE=1 SV=1	113.2	99.3	99.7	93.8	94.5	103.9	104.6	0.957652	0.932205
Biliverdin reductase A OS=Homo sapiens OX=9606 GN=BLVRA PE=1 SV=2	93.3	101.1	100.6	98.5	97.8	107.1	107.8	0.929505	0.147749
Exonuclease 1 OS=Homo sapiens OX=9606 GN=EXO1 PE=1 SV=2	90.3	98.6	117.9	92.4	106.5	118.5	86.4	0.896714	0.726334
Dihydrolipoyllysine-residue succinyltransferase component of 2-oxoglutarate dehydrogenase complex, mitochondrial OS=Homo sapiens OX=9606 GN=DLST PE=1 SV=4	97.7	95.9	101.5	103.4	104.6	103	107.5	0.952199	0.0663095
Armadillo repeat-containing X-linked protein 1 OS=Homo sapiens OX=9606 GN=ARMCX1 PE=1 SV=1	95.2	99.5	102	92.8	98.3	105.3	109.7	0.924501	0.115127
Proline-rich protein PRCC OS=Homo sapiens OX=9606 GN=PRCC PE=1 SV=1	100.5	94.4	101.6	92.9	105.1	109.9	106.6	0.914165	0.0176012
tRNA wybutosine-synthesizing protein 3 homolog OS=Homo sapiens OX=9606 GN=TYW3 PE=1 SV=2	86.1	118.9	94.6	91.1	111.1	111.1	91.9	0.835734	0.519655
28S ribosomal protein S18b, mitochondrial OS=Homo sapiens OX=9606 GN=MRPS18B PE=1 SV=1	96.1	103.7	106.6	102	96.6	102.8	107.6	1.00049	0.952622
Peroxisomal biogenesis factor 3 OS=Homo sapiens OX=9606 GN=PEX3 PE=1 SV=1	104.9	99.2	100	100.1	104.8	107.1	96.8	0.954676	0.568214
Pleckstrin homology domain-containing family F member 1 OS=Homo sapiens OX=9606 GN=PLEKHF1 PE=1 SV=3	95.9	103.4	86.7	118.3	102.9	94.9	108.9	0.968416	0.898131
Adhesion G protein-coupled receptor E5 OS=Homo sapiens OX=9606 GN=ADGRE5 PE=1 SV=4	111.7	111.5	101.6	103.5	97.8	90.2	111.8	1.09918	0.297723
Collagen alpha-1(XIII) chain OS=Homo sapiens OX=9606 GN=COL13A1 PE=1 SV=1	94.3	99.5	97.2	97.2	100.6	106.8	108	0.910112	0.0168879
Glucose 1,6-bisphosphate synthase OS=Homo sapiens OX=9606 GN=PGM2L1 PE=1 SV=3	93.5	105.1	116.2	90.8	81.5	103.1	137.3	0.963143	0.714583
Gephyrin OS=Homo sapiens OX=9606 GN=GPHN PE=1 SV=1	101.3	99.3	102.1	97.1	102.7	104.4	105	0.960728	0.0366472
B-cell CLL/lymphoma 7 protein family member C OS=Homo sapiens OX=9606 GN=BCL7C PE=1 SV=3	107.3	89.6	102.5	101.1	103.8	98.4	111.5	0.980732	0.452923
Isocitrate dehydrogenase [NAD] subunit alpha, mitochondrial OS=Homo sapiens OX=9606 GN=IDH3A PE=1 SV=1	93.1	98.3	106	101.7	104.5	102.3	105.6	0.956938	0.247061
RNA-binding protein 4 OS=Homo sapiens OX=9606 GN=RBM4 PE=1 SV=1	85.6	84.6	75.4	82.3	111.2	114.8	132.4	0.726916	0.0016784
Dynein light chain 2, cytoplasmic OS=Homo sapiens OX=9606 GN=DYNLL2 PE=1 SV=1	94.9	98.4	102	108	102.7	95.2	112.1	0.975657	0.653637
Heat shock 70 kDa protein 14 OS=Homo sapiens OX=9606 GN=HSPA14 PE=1 SV=1	96.4	102.2	96.3	93.8	106.6	106.6	105.8	0.903846	0.00753502
NAD-dependent malic enzyme, mitochondrial OS=Homo sapiens OX=9606 GN=ME2 PE=1 SV=1	100.3	99.4	98.1	98.7	104.1	104.2	107.7	0.950576	0.00281015
Probable ATP-dependent RNA helicase DDX41 OS=Homo sapiens OX=9606 GN=DDX41 PE=1 SV=2	87	96	106	101.1	108.2	106.6	99.6	0.924484	0.227216
Cytosolic carboxypeptidase 1 OS=Homo sapiens OX=9606 GN=AGTPBP1 PE=1 SV=3	107.1	88.9	97.6	94.5	107.3	115.4	98.8	0.895154	0.153618
CDC42 small effector protein 2 OS=Homo sapiens OX=9606 GN=CDC42SE2 PE=1 SV=1	97.3	90.3	101.3	96.1	107.3	111.4	107.1	0.901212	0.0084197
Exocyst complex component 2 OS=Homo sapiens OX=9606 GN=EXOC2 PE=1 SV=1	88.4	109	96.7	102.5	104.1	112.1	102.2	0.956772	0.279997
Bis(5'-adenosyl)-triphosphatase OS=Homo sapiens OX=9606 GN=FHIT PE=1 SV=3	95.6	104.9	88.5	100	106.7	112.4	99.7	0.916589	0.139652
39S ribosomal protein L54, mitochondrial OS=Homo sapiens OX=9606 GN=MRPL54 PE=1 SV=1	105.1	98	109.7	100.6	101.5	105.2	102.3	1.00538	0.916866
Nuclear speckle splicing regulatory protein 1 OS=Homo sapiens OX=9606 GN=NSRP1 PE=1 SV=1	116.3	92.3	97.7	100.5	104.8	102	103.7	0.955641	0.781112
Heme-binding protein 2 OS=Homo sapiens OX=9606 GN=HEBP2 PE=1 SV=1	96.2	96.8	100.8	97.5	107.1	99.8	107.3	0.907096	0.0344173
tRNA (guanine(37)-N1)-methyltransferase OS=Homo sapiens OX=9606 GN=TRMT5 PE=1 SV=2	97.7	95.8	97.2	98	107.5	98.1	106.6	0.914165	0.0437877
Glycerol-3-phosphate dehydrogenase [NAD(+)], cytoplasmic OS=Homo sapiens OX=9606 GN=GPD1 PE=1 SV=4	115.3	107	107.1	99.1	89.8	110.3	100.1	1.06943	0.314214
Ribonuclease P protein subunit p38 OS=Homo sapiens OX=9606 GN=RPP38 PE=1 SV=2	88.9	98	99.6	101.1	99.7	116.1	106.1	0.931197	0.099131
Transforming protein RhoA OS=Homo sapiens OX=9606 GN=RHOA PE=1 SV=1	112.7	96.9	105.7	96.7	102.9	102.7	104.3	0.984451	0.950313
Cyclin-dependent kinase 7 OS=Homo sapiens OX=9606 GN=CDK7 PE=1 SV=1	91.6	101.7	99.1	95.8	102.7	111	105	0.928095	0.0390963
Protein FAM136A OS=Homo sapiens OX=9606 GN=FAM136A PE=1 SV=1	98	103.1	94.2	100.7	107.7	93.4	108	0.92247	0.422633
Melanotransferrin OS=Homo sapiens OX=9606 GN=MELTF PE=1 SV=2	114.3	105.5	105.8	102.4	100.6	89.2	106.6	1.0502	0.17764
Disintegrin and metalloproteinase domain-containing protein 15 OS=Homo sapiens OX=9606 GN=ADAM15 PE=1 SV=4	111.1	112.2	92.1	89.2	108.5	102.7	100.8	0.989289	0.718404
Kinesin-like protein KIF3A OS=Homo sapiens OX=9606 GN=KIF3A PE=1 SV=4	108.2	103.9	103.3	94.8	101.6	100.8	104.9	1.01969	0.974555
Glutamyl-tRNA(Gln) amidotransferase subunit A, mitochondrial OS=Homo sapiens OX=9606 GN=QRSL1 PE=1 SV=2	90.3	98.8	99.7	99.3	115.2	106.2	94	0.932674	0.220143
Tubulin alpha-1A chain OS=Homo sapiens OX=9606 GN=TUBA1A PE=1 SV=1	97.5	101.2	98.8	102.9	104.9	101.6	105.5	0.953289	0.0765867
Ectopic P granules protein 5 homolog OS=Homo sapiens OX=9606 GN=EPG5 PE=1 SV=2	96.7	99.2	101.2	99.6	106.3	104.9	104.4	0.947569	0.0040355
Ran GTPase-activating protein 1 OS=Homo sapiens OX=9606 GN=RANGAP1 PE=1 SV=1	94.4	96	101.3	100.1	104.9	103.2	110.7	0.9347	0.0279948
Mitochondrial dicarboxylate carrier OS=Homo sapiens OX=9606 GN=SLC25A10 PE=1 SV=2	101.4	125.4	97.3	85	101	98.1	102.7	0.983663	0.874434
Ras association domain-containing protein 8 OS=Homo sapiens OX=9606 GN=RASSF8 PE=1 SV=2	97.5	112.9	101.7	112.1	116.4	93.6	98.6	1.08418	0.682897
Angiogenic factor with G patch and FHA domains 1 OS=Homo sapiens OX=9606 GN=AGGF1 PE=1 SV=2	90	94.4	104.9	95.5	101.6	106.5	109	0.891549	0.06975
39S ribosomal protein L47, mitochondrial OS=Homo sapiens OX=9606 GN=MRPL47 PE=1 SV=2	107.1	95.7	106.1	97.4	105.3	90.8	105.2	0.967205	0.838415
Integrator complex subunit 13 OS=Homo sapiens OX=9606 GN=INTS13 PE=1 SV=2	105.2	107.7	107	103.4	100.7	89.6	114.5	1.05362	0.521535
Cytochrome b-c1 complex subunit Rieske, mitochondrial OS=Homo sapiens OX=9606 GN=UQCRFS1 PE=1 SV=2	101.9	101.4	96.8	102.3	106.3	100.9	105.4	0.964421	0.141077
3-oxoacyl-[acyl-carrier-protein] synthase, mitochondrial OS=Homo sapiens OX=9606 GN=OXSM PE=1 SV=1	83.3	109.5	97.9	105.7	107.4	84.5	114.3	0.947858	0.782575
Protein YIF1B OS=Homo sapiens OX=9606 GN=YIF1B PE=1 SV=1	98.2	103.4	98.6	101.9	99.6	109.1	103.5	0.968599	0.254338
Serine beta-lactamase-like protein LACTB, mitochondrial OS=Homo sapiens OX=9606 GN=LACTB PE=1 SV=2	94.8	103.1	101.6	98	103.1	106.6	105.5	0.945972	0.0613311
Interstitial collagenase OS=Homo sapiens OX=9606 GN=MMP1 PE=1 SV=3	86.7	97.1	98.2	110.2	104.4	115.1	99.3	0.935345	0.286819
ATP-dependent RNA helicase DDX39A OS=Homo sapiens OX=9606 GN=DDX39A PE=1 SV=2	90.7	112.8	99.9	104	89.4	103.8	115.7	0.982177	0.898991
Low-density lipoprotein receptor-related protein 8 OS=Homo sapiens OX=9606 GN=LRP8 PE=1 SV=4	96.2	89	97.5	98.9	109.9	106.5	99.9	0.90939	0.0379407
FAST kinase domain-containing protein 2, mitochondrial OS=Homo sapiens OX=9606 GN=FASTKD2 PE=1 SV=1	101.1	104.9	103.7	99.3	89.7	105.3	105.8	0.97246	0.688576
40S ribosomal protein S12 OS=Homo sapiens OX=9606 GN=RPS12 PE=1 SV=3	91.4	106.2	108.9	104.7	97.8	99.4	119.1	1.06087	0.734966
DNA polymerase epsilon subunit 4 OS=Homo sapiens OX=9606 GN=POLE4 PE=1 SV=2	98.5	104.3	104.9	94.6	88.4	115.3	105.4	0.962049	0.746235
Beta-catenin-interacting protein 1 OS=Homo sapiens OX=9606 GN=CTNNBIP1 PE=1 SV=1	106.2	109.9	106	106.9	102.1	108.9	86.7	1.04358	0.211516
DNA replication complex GINS protein PSF3 OS=Homo sapiens OX=9606 GN=GINS3 PE=1 SV=1	101.9	95.5	103	104	108.2	94.4	107.7	0.951253	0.619219
AP-3 complex subunit sigma-1 OS=Homo sapiens OX=9606 GN=AP3S1 PE=1 SV=1	104	97.7	99.5	103.2	103.8	109.2	101.4	0.976397	0.217065
Pyridoxal phosphate phosphatase OS=Homo sapiens OX=9606 GN=PDXP PE=1 SV=2	91.3	90.9	119	91.8	103	108.2	106.7	0.858013	0.39457
Protein KTI12 homolog OS=Homo sapiens OX=9606 GN=KTI12 PE=1 SV=1	96.9	96.9	92.3	100.6	106.9	101.1	108.3	0.906455	0.0237185
ADP-ribose glycohydrolase OARD1 OS=Homo sapiens OX=9606 GN=OARD1 PE=1 SV=2	95.8	98	104.1	93.3	105.8	102.8	104.9	0.923737	0.0642512
U6 snRNA-associated Sm-like protein LSm1 OS=Homo sapiens OX=9606 GN=LSM1 PE=1 SV=1	90.6	104.7	94.6	90.7	107	102.7	113.1	0.865888	0.0444487
Acyl-CoA-binding domain-containing protein 6 OS=Homo sapiens OX=9606 GN=ACBD6 PE=1 SV=1	88.4	99.8	101.6	106.8	99.8	108.5	104.4	0.964559	0.36013
PDZ and LIM domain protein 2 OS=Homo sapiens OX=9606 GN=PDLIM2 PE=1 SV=1	98.7	107.6	107.5	103.5	92.5	106.8	101.8	1.03635	0.399482
Fibronectin OS=Homo sapiens OX=9606 GN=FN1 PE=1 SV=5	118.9	108.3	94.9	93.8	101.9	96	102.8	0.997056	0.62931
Peptidyl-prolyl cis-trans isomerase FKBP7 OS=Homo sapiens OX=9606 GN=FKBP7 PE=1 SV=2	96.9	93.3	105.9	98.5	110.7	104.8	99.4	0.932252	0.189146
Casein kinase II subunit beta OS=Homo sapiens OX=9606 GN=CSNK2B PE=1 SV=1	98.4	94	101.5	99.4	103.5	100.4	111.4	0.955556	0.0965337
Mitochondrial-processing peptidase subunit alpha OS=Homo sapiens OX=9606 GN=PMPCA PE=1 SV=2	96.4	102.2	100.3	99.8	97.1	107.3	105.1	0.951951	0.291315
Cytochrome c oxidase subunit 5A, mitochondrial OS=Homo sapiens OX=9606 GN=COX5A PE=1 SV=2	95.8	98.6	100.6	100	111.7	100.3	105.8	0.938563	0.063922
Histone-lysine N-methyltransferase NSD3 OS=Homo sapiens OX=9606 GN=NSD3 PE=1 SV=1	96.6	87.3	101.7	105.9	103.2	105.9	96.2	0.960756	0.497311
Borealin OS=Homo sapiens OX=9606 GN=CDCA8 PE=1 SV=2	97.2	102	106.5	98.8	104	104.2	93.4	0.965385	0.883765
Protein diaphanous homolog 3 OS=Homo sapiens OX=9606 GN=DIAPH3 PE=1 SV=4	99.2	101.8	100.7	99.2	106.2	94.7	104.7	0.954632	0.620314
28S ribosomal protein S26, mitochondrial OS=Homo sapiens OX=9606 GN=MRPS26 PE=1 SV=1	90.8	94.9	111.9	98.7	108.6	101	105.5	0.917536	0.344735
Arginine/serine-rich coiled-coil protein 2 OS=Homo sapiens OX=9606 GN=RSRC2 PE=1 SV=1	109.1	100.8	88.5	109.9	104.4	107.4	94.6	1.00527	0.993402
Fibronectin type-III domain-containing protein 3A OS=Homo sapiens OX=9606 GN=FNDC3A PE=1 SV=4	127.5	85.1	90.3	93.5	113.6	95.3	104.4	0.880268	0.680585
Ribonuclease P protein subunit p40 OS=Homo sapiens OX=9606 GN=RPP40 PE=1 SV=3	105.5	95.5	101.1	101.7	116	101.7	90	0.99705	0.820127
Mitoguardin 1 OS=Homo sapiens OX=9606 GN=MIGA1 PE=1 SV=1	111.5	102.5	95.9	90.8	105.5	99.3	104.5	0.949282	0.619395
Neurolysin, mitochondrial OS=Homo sapiens OX=9606 GN=NLN PE=1 SV=1	96.2	100.6	101.3	101.6	102.1	105.2	106	0.959601	0.0534146
U6 snRNA-associated Sm-like protein LSm2 OS=Homo sapiens OX=9606 GN=LSM2 PE=1 SV=1	84.5	97.4	101.6	95.1	109.8	108.7	97.8	0.885465	0.100854
Guanine nucleotide-binding protein G(I)/G(S)/G(T) subunit beta-1 OS=Homo sapiens OX=9606 GN=GNB1 PE=1 SV=3	95	102.7	107.5	101	97.4	102.6	105.4	0.99269	0.947749
E3 ubiquitin-protein ligase RNF135 OS=Homo sapiens OX=9606 GN=RNF135 PE=1 SV=2	108.8	105.9	83.2	93.8	106.7	109.5	98.2	0.935801	0.402644
REST corepressor 3 OS=Homo sapiens OX=9606 GN=RCOR3 PE=1 SV=2	96.7	99.8	93.3	93.9	108.6	106.1	106.7	0.893158	0.0018604
H/ACA ribonucleoprotein complex subunit 3 OS=Homo sapiens OX=9606 GN=NOP10 PE=1 SV=1	91.5	100.3	101.1	101.3	93	112.6	106.7	0.943768	0.367362
Costars family protein ABRACL OS=Homo sapiens OX=9606 GN=ABRACL PE=1 SV=1	103.6	94.1	111.1	98.7	115.5	95.2	102.7	0.984907	0.709258
Otoancorin OS=Homo sapiens OX=9606 GN=OTOA PE=1 SV=1	98.6	102.5	103.5	99.3	102.7	102	108	0.982473	0.185625
Oxygen-dependent coproporphyrinogen-III oxidase, mitochondrial OS=Homo sapiens OX=9606 GN=CPOX PE=1 SV=3	96.5	99.3	100.6	98.7	102.9	104.1	112.1	0.951009	0.0338631
WAS protein family homolog 6 OS=Homo sapiens OX=9606 GN=WASH6P PE=1 SV=3	117.9	99.6	87	114.5	107.2	86.9	104.1	1.02834	0.613884
Bis(5'-adenosyl)-triphosphatase ENPP4 OS=Homo sapiens OX=9606 GN=ENPP4 PE=1 SV=3	91.7	97.5	100.8	98.8	105.7	104.5	109	0.928571	0.0159354
Zinc finger HIT domain-containing protein 2 OS=Homo sapiens OX=9606 GN=ZNHIT2 PE=1 SV=1	105.8	94.7	90.3	97.4	110.4	105.1	104.8	0.913892	0.0662644
La-related protein 4 OS=Homo sapiens OX=9606 GN=LARP4 PE=1 SV=3	101.9	93.3	97.8	98.2	106.2	104.6	105.8	0.926276	0.0148433
YTH domain-containing family protein 2 OS=Homo sapiens OX=9606 GN=YTHDF2 PE=1 SV=2	90.1	100.4	102.9	96.6	98.3	106.5	111.2	0.924883	0.146612
Leucine-rich repeat-containing protein 20 OS=Homo sapiens OX=9606 GN=LRRC20 PE=1 SV=1	91.5	96.5	102.7	94.6	107.2	107.9	102.6	0.891325	0.0278589
Mediator of RNA polymerase II transcription subunit 26 OS=Homo sapiens OX=9606 GN=MED26 PE=1 SV=2	108	91	87.9	98.8	89.3	115.7	114.8	0.826655	0.308531
Thymidylate kinase OS=Homo sapiens OX=9606 GN=DTYMK PE=1 SV=4	105	101.6	100.3	100.8	103.9	97.4	105.3	0.974013	0.912915
Junctional adhesion molecule A OS=Homo sapiens OX=9606 GN=F11R PE=1 SV=1	86.6	98.7	96.8	92.4	114.6	109.4	95.6	0.864717	0.0733104
Mesencephalic astrocyte-derived neurotrophic factor OS=Homo sapiens OX=9606 GN=MANF PE=1 SV=3	87.6	94.5	98.1	101.1	111.8	108.1	102.1	0.890842	0.0347122
Enoyl-CoA delta isomerase 2 OS=Homo sapiens OX=9606 GN=ECI2 PE=1 SV=4	91.4	101.7	100.9	99	106.2	102.8	105.5	0.947393	0.0735291
Mitochondrial-processing peptidase subunit beta OS=Homo sapiens OX=9606 GN=PMPCB PE=1 SV=2	94.2	96.5	97.3	102.5	100	108.3	107	0.905607	0.0545967
Putative peptidyl-tRNA hydrolase PTRHD1 OS=Homo sapiens OX=9606 GN=PTRHD1 PE=1 SV=1	98.4	96.2	101.1	104	106.9	95.1	105.3	0.947293	0.525865
BTB/POZ domain-containing protein KCTD5 OS=Homo sapiens OX=9606 GN=KCTD5 PE=1 SV=1	97.7	102.8	96.9	89	107.5	98.1	112.4	0.905116	0.11135
Neuroplastin OS=Homo sapiens OX=9606 GN=NPTN PE=1 SV=2	105.1	97.1	104.7	102.2	110.7	83.6	103.5	0.999517	0.690271
Sphingosine kinase 2 OS=Homo sapiens OX=9606 GN=SPHK2 PE=1 SV=2	88.6	101.1	93.7	115.9	105.6	113.6	74.4	0.922348	0.879028
Nuclear factor NF-kappa-B p100 subunit OS=Homo sapiens OX=9606 GN=NFKB2 PE=1 SV=4	101.9	99.3	98.9	99.6	106.5	98.1	105.3	0.944444	0.207947
Transmembrane protein 209 OS=Homo sapiens OX=9606 GN=TMEM209 PE=1 SV=2	115.1	92.8	96.6	112.5	102.6	116.7	101.5	1.01901	0.744269
Serine/arginine-rich splicing factor 5 OS=Homo sapiens OX=9606 GN=SRSF5 PE=1 SV=1	105.7	98.6	105	99.4	105.3	103.4	97.7	0.988395	0.989099
Citron Rho-interacting kinase OS=Homo sapiens OX=9606 GN=CIT PE=1 SV=2	105.1	99.6	96.8	98.9	104.2	102.5	104.6	0.952495	0.150666
Protein phosphatase methylesterase 1 OS=Homo sapiens OX=9606 GN=PPME1 PE=1 SV=3	92.8	97.2	99.1	98.4	106.3	106.2	108	0.920038	0.00229451
Metastasis-associated protein MTA1 OS=Homo sapiens OX=9606 GN=MTA1 PE=1 SV=2	95.2	93.7	100.2	99	104.5	107.8	105.1	0.923882	0.00721634
Eukaryotic translation initiation factor 3 subunit D OS=Homo sapiens OX=9606 GN=EIF3D PE=1 SV=1	107.1	96.4	101.4	101.7	107.3	98.4	103.1	0.984966	0.718483
Coatomer subunit zeta-1 OS=Homo sapiens OX=9606 GN=COPZ1 PE=1 SV=1	87.8	100.2	107.2	99.4	110.2	99.9	104.5	0.955024	0.299173
Arfaptin-1 OS=Homo sapiens OX=9606 GN=ARFIP1 PE=1 SV=2	91.8	99.2	96.4	96.3	108	108.7	97.7	0.89213	0.0513738
Methionine-R-sulfoxide reductase B3 OS=Homo sapiens OX=9606 GN=MSRB3 PE=1 SV=2	74.6	94.2	115.5	89.1	108	95.1	140.4	0.848611	0.219816
Ubiquitin-conjugating enzyme E2 G2 OS=Homo sapiens OX=9606 GN=UBE2G2 PE=1 SV=1	101.1	98.7	105.3	97.2	111.4	103.2	99.4	0.968023	0.310429
U4/U6 small nuclear ribonucleoprotein Prp31 OS=Homo sapiens OX=9606 GN=PRPF31 PE=1 SV=2	97.6	100.4	103.9	93.3	107.4	96.2	106	0.933962	0.317601
Tissue alpha-L-fucosidase OS=Homo sapiens OX=9606 GN=FUCA1 PE=1 SV=4	95.8	100.5	108	104.7	98.6	102.6	113.4	1	0.612107
NTF2-related export protein 1 OS=Homo sapiens OX=9606 GN=NXT1 PE=1 SV=1	81	114.6	104.4	95.9	99	102.1	117.4	0.980901	0.49017
Semaphorin-3C OS=Homo sapiens OX=9606 GN=SEMA3C PE=2 SV=2	100	103.8	93.6	92.2	103.3	108.8	104.2	0.928983	0.0717283
Adapter molecule crk OS=Homo sapiens OX=9606 GN=CRK PE=1 SV=2	98.1	96.3	102.4	105.1	103.6	107.8	101	0.967664	0.261702
SH3 domain-binding protein 5-like OS=Homo sapiens OX=9606 GN=SH3BP5L PE=1 SV=1	108.1	99.7	101.7	88.9	105.5	99.5	105	0.959048	0.487938
Acyl-CoA:lysophosphatidylglycerol acyltransferase 1 OS=Homo sapiens OX=9606 GN=LPGAT1 PE=1 SV=1	97.8	92.6	95	100.6	107.1	106.4	106.3	0.906015	0.00445436
Protein adenylyltransferase SelO, mitochondrial OS=Homo sapiens OX=9606 GN=SELENOO PE=1 SV=3	90.8	96.6	100.3	96.1	108.1	107.9	99.6	0.892956	0.0375948
CSC1-like protein 2 OS=Homo sapiens OX=9606 GN=TMEM63B PE=1 SV=1	109	101.8	92.1	107.4	101	100.2	117.9	1.03564	0.591168
Schlafen family member 5 OS=Homo sapiens OX=9606 GN=SLFN5 PE=1 SV=1	93.6	100	93.7	96.4	106.7	109.5	105.2	0.890815	0.00290528
Histone-lysine N-methyltransferase EHMT1 OS=Homo sapiens OX=9606 GN=EHMT1 PE=1 SV=4	103.3	96.8	102.2	102.8	108.8	103.3	95.3	0.992256	0.762489
Protein spire homolog 1 OS=Homo sapiens OX=9606 GN=SPIRE1 PE=1 SV=3	108.7	95.5	99.4	96.9	111	103.5	101.3	0.948309	0.284179
Sprouty-related, EVH1 domain-containing protein 1 OS=Homo sapiens OX=9606 GN=SPRED1 PE=1 SV=2	101.2	100.4	102.8	101.9	105	96.9	107.4	0.967143	0.599925
NF-kappa-B-activating protein OS=Homo sapiens OX=9606 GN=NKAP PE=1 SV=1	103.3	97.1	95.2	99.6	112.9	98.5	104.3	0.942953	0.174469
Protein LSM14 homolog B OS=Homo sapiens OX=9606 GN=LSM14B PE=1 SV=1	103.2	104.7	100.6	100	102.9	105.4	102.5	0.990282	0.373787
Beta-2-syntrophin OS=Homo sapiens OX=9606 GN=SNTB2 PE=1 SV=1	101.1	101.4	96.3	104.4	101.2	105	103.7	0.976374	0.305401
Casein kinase I isoform delta OS=Homo sapiens OX=9606 GN=CSNK1D PE=1 SV=2	91.6	97.2	88.6	89	112.3	104.1	108.9	0.829201	0.00277293
Serine/threonine-protein kinase N2 OS=Homo sapiens OX=9606 GN=PKN2 PE=1 SV=1	100.8	101.2	98.1	94.8	98	105	108	0.947143	0.164276
SOSS complex subunit B1 OS=Homo sapiens OX=9606 GN=NABP2 PE=1 SV=1	97.2	85.8	100.4	93.2	112.9	97.8	105	0.906667	0.0869052
Elongin-A3 member D OS=Homo sapiens OX=9606 GN=ELOA3D PE=3 SV=1	95.7	108.2	88.9	89.2	100.1	103.6	115.3	0.892375	0.160688
Sorcin OS=Homo sapiens OX=9606 GN=SRI PE=1 SV=1	89.2	95.4	103.9	94.8	106.5	111.7	104.6	0.892958	0.0321986
Rho guanine nucleotide exchange factor 10 OS=Homo sapiens OX=9606 GN=ARHGEF10 PE=1 SV=4	96	96.6	97.3	100	104.4	105.1	105.7	0.922455	0.000940451
28S ribosomal protein S23, mitochondrial OS=Homo sapiens OX=9606 GN=MRPS23 PE=1 SV=2	105.3	97.8	102.4	94.8	105.1	97.6	104.4	0.958812	0.532073
Probable E3 ubiquitin-protein ligase makorin-2 OS=Homo sapiens OX=9606 GN=MKRN2 PE=1 SV=2	87.9	94.4	106.1	108.1	92.4	105.3	107	0.952042	0.736929
U6 snRNA-associated Sm-like protein LSm3 OS=Homo sapiens OX=9606 GN=LSM3 PE=1 SV=2	77.9	106.2	97.9	103.6	112.7	99.9	104.9	0.960439	0.30173
Protein Smaug homolog 2 OS=Homo sapiens OX=9606 GN=SAMD4B PE=1 SV=1	105	99.6	96	96.7	114.1	103.6	97.8	0.947394	0.266116
NADH dehydrogenase [ubiquinone] 1 alpha subcomplex subunit 2 OS=Homo sapiens OX=9606 GN=NDUFA2 PE=1 SV=3	92.2	94.2	95.8	94.4	99.8	107.9	110.3	0.873957	0.00821395
Barrier-to-autointegration factor OS=Homo sapiens OX=9606 GN=BANF1 PE=1 SV=1	93.1	95.8	101.3	101.2	107.9	100.7	105.8	0.931002	0.0685507
Galectin-3 OS=Homo sapiens OX=9606 GN=LGALS3 PE=1 SV=5	97.3	95.4	103.5	99.4	104.7	103.4	104.7	0.939351	0.0499735
2'-5'-oligoadenylate synthase 3 OS=Homo sapiens OX=9606 GN=OAS3 PE=1 SV=3	87.8	102.6	96	104.7	90.8	105.5	106.3	0.941232	0.637545
E3 ubiquitin-protein ligase COP1 OS=Homo sapiens OX=9606 GN=COP1 PE=1 SV=1	105.3	98.5	96.4	122.8	101.2	103.8	89.9	1.00692	0.391067
DBIRD complex subunit ZNF326 OS=Homo sapiens OX=9606 GN=ZNF326 PE=1 SV=2	100.9	99.3	99.1	99.8	105.6	105.6	97.8	0.942708	0.20723
OTU domain-containing protein 3 OS=Homo sapiens OX=9606 GN=OTUD3 PE=1 SV=1	102.7	95.7	94.9	97.5	107.9	89.8	108	0.895273	0.477295
Ras-related protein R-Ras OS=Homo sapiens OX=9606 GN=RRAS PE=1 SV=1	99.4	104	96.1	98.8	94.9	103.6	106.3	0.956564	0.584945
ATP-binding cassette sub-family D member 1 OS=Homo sapiens OX=9606 GN=ABCD1 PE=1 SV=2	99.9	99.6	104.7	102.7	108.8	102.3	102.1	0.990225	0.303691
ADP-ribosylation factor-binding protein GGA1 OS=Homo sapiens OX=9606 GN=GGA1 PE=1 SV=1	111.8	101.1	85.2	106.8	97.7	113.3	103.1	1.00824	0.675657
UPF0461 protein C5orf24 OS=Homo sapiens OX=9606 GN=C5orf24 PE=1 SV=1	107	90.9	96.5	100	105.4	100.9	107	0.932163	0.230066
Cytochrome c oxidase assembly factor 4 homolog, mitochondrial OS=Homo sapiens OX=9606 GN=COA4 PE=1 SV=2	102.3	91.2	87.7	90.5	118.7	108.3	98.8	0.838873	0.0508501
Receptor-type tyrosine-protein phosphatase eta OS=Homo sapiens OX=9606 GN=PTPRJ PE=1 SV=3	105.5	106.9	91.7	106.1	105.7	93.8	104	1.01731	0.804507
Golgin subfamily A member 3 OS=Homo sapiens OX=9606 GN=GOLGA3 PE=1 SV=2	98.8	104.1	100.2	99.9	107.9	104.1	99.5	0.961095	0.26372
PHD finger-like domain-containing protein 5A OS=Homo sapiens OX=9606 GN=PHF5A PE=1 SV=1	101.4	101.2	98.7	96.3	87.4	107	111.3	0.934112	0.708575
Ubiquitin recognition factor in ER-associated degradation protein 1 OS=Homo sapiens OX=9606 GN=UFD1 PE=1 SV=3	103.1	98.7	96.8	103	106.1	103.4	103.1	0.975338	0.120272
Protein kinase C zeta type OS=Homo sapiens OX=9606 GN=PRKCZ PE=1 SV=4	94.7	102.2	98.4	103.6	104.2	116.1	88.1	0.962572	0.686673
DNA polymerase delta subunit 3 OS=Homo sapiens OX=9606 GN=POLD3 PE=1 SV=2	104.2	98	96.7	98.5	110.1	103.5	102.6	0.949275	0.0821496
Cyclin-dependent kinase 2 OS=Homo sapiens OX=9606 GN=CDK2 PE=1 SV=2	94.4	96.6	93.9	112.7	104.3	116.1	95.4	0.915628	0.457553
Arginyl-tRNA--protein transferase 1 OS=Homo sapiens OX=9606 GN=ATE1 PE=1 SV=2	94.4	104.2	94.3	98.6	100.3	105.9	109.8	0.911237	0.0929303
Centromere protein H OS=Homo sapiens OX=9606 GN=CENPH PE=1 SV=1	88.6	96.9	82.5	113.8	107.5	119.8	97.7	0.862791	0.239541
Pre-mRNA-splicing factor SPF27 OS=Homo sapiens OX=9606 GN=BCAS2 PE=1 SV=1	91.6	101	100.4	100.8	104.6	106.4	103.4	0.961759	0.0728022
Carboxymethylenebutenolidase homolog OS=Homo sapiens OX=9606 GN=CMBL PE=1 SV=1	81.8	104.3	102.3	104	89.9	110.4	106.8	0.965824	0.630721
ARF GTPase-activating protein GIT2 OS=Homo sapiens OX=9606 GN=GIT2 PE=1 SV=2	101.7	85.8	96.4	86.1	112	108.4	106.1	0.84179	0.0202611
Striatin OS=Homo sapiens OX=9606 GN=STRN PE=1 SV=4	95.1	95.7	101.6	103.1	99.4	109.7	105.9	0.931539	0.13881
Follistatin-related protein 1 OS=Homo sapiens OX=9606 GN=FSTL1 PE=1 SV=1	99.4	98.7	100.4	96.9	109.5	105.2	102.4	0.94154	0.0165778
Zinc finger matrin-type protein 2 OS=Homo sapiens OX=9606 GN=ZMAT2 PE=1 SV=1	94.7	96.3	99.9	97.6	109.2	107.4	97.5	0.9027	0.070735
Microsomal glutathione S-transferase 1 OS=Homo sapiens OX=9606 GN=MGST1 PE=1 SV=1	108.6	103.7	99.8	101.5	102.4	98.8	110.8	1.00195	0.878647
Prostaglandin E synthase 3 OS=Homo sapiens OX=9606 GN=PTGES3 PE=1 SV=1	99.2	102.8	103.1	100.2	91.2	102.5	111.6	0.990244	0.933912
Transmembrane and ubiquitin-like domain-containing protein 2 OS=Homo sapiens OX=9606 GN=TMUB2 PE=1 SV=2	106.8	91.7	93.3	108.8	111.3	102.6	101.8	0.975146	0.424291
PCNA-associated factor OS=Homo sapiens OX=9606 GN=PCLAF PE=1 SV=1	98.3	94.1	102.3	107.7	104.1	102.6	104.6	0.963497	0.402892
E3 ubiquitin-protein ligase SH3RF1 OS=Homo sapiens OX=9606 GN=SH3RF1 PE=1 SV=2	94.5	94.2	100.6	95	113.3	100.3	106.3	0.891345	0.0331272
CSC1-like protein 1 OS=Homo sapiens OX=9606 GN=TMEM63A PE=1 SV=3	103	102.5	99.4	100.9	107	100.6	99.7	1.01093	0.666887
SH2 domain-containing protein 4A OS=Homo sapiens OX=9606 GN=SH2D4A PE=1 SV=1	96.7	93.6	92.4	98.4	126.9	106.5	94.2	0.893427	0.147972
Splicing factor 3B subunit 4 OS=Homo sapiens OX=9606 GN=SF3B4 PE=1 SV=1	96.9	101.1	99.4	103.9	104.6	103	101.5	0.973301	0.21229
Peptidyl-prolyl cis-trans isomerase FKBP2 OS=Homo sapiens OX=9606 GN=FKBP2 PE=1 SV=2	93.9	96.3	102.6	96.4	106	99.3	109.5	0.908962	0.0705948
RWD domain-containing protein 4 OS=Homo sapiens OX=9606 GN=RWDD4 PE=1 SV=3	101.8	80.1	99.7	107.5	122.3	109.7	91.2	0.918414	0.357948
Very low-density lipoprotein receptor OS=Homo sapiens OX=9606 GN=VLDLR PE=1 SV=1	103.1	122.7	124.3	96.7	104.2	94.3	86.9	1.19724	0.132459
5'-nucleotidase OS=Homo sapiens OX=9606 GN=NT5E PE=1 SV=1	99.4	98.4	101.4	99.9	106.2	101.1	103.9	0.959095	0.0402191
14-3-3 protein theta OS=Homo sapiens OX=9606 GN=YWHAQ PE=1 SV=1	93.8	104.3	102.6	100.2	100.5	102.5	110.1	0.989268	0.309164
Target of Myb protein 1 OS=Homo sapiens OX=9606 GN=TOM1 PE=1 SV=2	97.3	103.4	95.9	95.4	100.8	105.6	106.3	0.914773	0.0630885
Inorganic pyrophosphatase OS=Homo sapiens OX=9606 GN=PPA1 PE=1 SV=2	102	98.4	100.9	98.9	100	103.4	109.2	0.966151	0.152345
Catenin beta-1 OS=Homo sapiens OX=9606 GN=CTNNB1 PE=1 SV=1	103.9	97.9	100.6	99.1	106.4	102.9	101.6	0.97036	0.155399
Calpain-7 OS=Homo sapiens OX=9606 GN=CAPN7 PE=1 SV=1	99.2	97.6	100.4	94.1	92.4	113.9	107.8	0.912801	0.273568
MORC family CW-type zinc finger protein 3 OS=Homo sapiens OX=9606 GN=MORC3 PE=1 SV=3	92.1	101.4	105.5	103.5	92.9	101.2	112.5	1.01235	0.800336
Serine/threonine-protein kinase 17B OS=Homo sapiens OX=9606 GN=STK17B PE=1 SV=1	102.1	101.7	98.3	105.9	102.7	103.4	97.6	0.99221	0.761551
Insulin-like growth factor-binding protein 7 OS=Homo sapiens OX=9606 GN=IGFBP7 PE=1 SV=1	93.3	96.5	104.3	99.8	105	101	105.6	0.934762	0.135651
Origin recognition complex subunit 1 OS=Homo sapiens OX=9606 GN=ORC1 PE=1 SV=2	108.6	101.1	112.3	88.4	89.5	98.3	110.1	1.06663	0.696828
Serine/arginine repetitive matrix protein 1 OS=Homo sapiens OX=9606 GN=SRRM1 PE=1 SV=2	104.7	95.8	102.6	100.4	109.5	103.6	96.3	0.97973	0.588572
Syndetin OS=Homo sapiens OX=9606 GN=VPS50 PE=1 SV=3	83	94.8	103.6	106.8	100.2	102.9	108.9	0.964043	0.344442
MAPK regulated corepressor interacting protein 2 OS=Homo sapiens OX=9606 GN=MCRIP2 PE=1 SV=2	99.3	68.1	96.2	93.7	86.5	108.2	124.6	0.877542	0.230526
Succinate dehydrogenase [ubiquinone] iron-sulfur subunit, mitochondrial OS=Homo sapiens OX=9606 GN=SDHB PE=1 SV=3	94.5	95.5	99.7	98	111.9	102.2	106	0.912736	0.0161789
Glutamine--fructose-6-phosphate aminotransferase [isomerizing] 2 OS=Homo sapiens OX=9606 GN=GFPT2 PE=1 SV=3	98.5	102.8	98.9	102.4	105.2	98.4	104.6	0.962237	0.398602
Zinc finger and BTB domain-containing protein 1 OS=Homo sapiens OX=9606 GN=ZBTB1 PE=1 SV=3	101.1	102.2	104	87.7	104.6	97.2	113.7	0.971797	0.330274
Regulator of G-protein signaling 10 OS=Homo sapiens OX=9606 GN=RGS10 PE=1 SV=3	97.7	92.4	103.1	102.8	105.6	105.4	104.2	0.951139	0.0999231
Copper transport protein ATOX1 OS=Homo sapiens OX=9606 GN=ATOX1 PE=1 SV=1	94.6	100.4	104.9	100.6	100.5	101.8	107.8	0.98723	0.347771
GTP-binding nuclear protein Ran OS=Homo sapiens OX=9606 GN=RAN PE=1 SV=3	88.3	106.8	106.1	100.8	96.8	101.8	114.8	1.01621	0.583284
EH domain-binding protein 1 OS=Homo sapiens OX=9606 GN=EHBP1 PE=1 SV=3	105.9	99.5	97.7	91.4	104.8	101	106.6	0.94084	0.205812
Pyridoxal-dependent decarboxylase domain-containing protein 1 OS=Homo sapiens OX=9606 GN=PDXDC1 PE=1 SV=2	96.2	92.8	100.6	100.8	105.5	105.7	106.8	0.930937	0.0146387
Nucleoside diphosphate-linked moiety X motif 19 OS=Homo sapiens OX=9606 GN=NUDT19 PE=1 SV=1	99.8	98.7	105.1	104.1	103.5	106.4	100.9	0.985024	0.496961
ADP-ribose pyrophosphatase, mitochondrial OS=Homo sapiens OX=9606 GN=NUDT9 PE=1 SV=1	94	99.2	99.9	97.2	106.3	104.7	105	0.935238	0.00489353
Lysine-rich nucleolar protein 1 OS=Homo sapiens OX=9606 GN=KNOP1 PE=1 SV=1	101.4	104.4	92	94.7	105.3	113.2	86.8	0.931149	0.642503
UPF0696 protein C11orf68 OS=Homo sapiens OX=9606 GN=C11orf68 PE=1 SV=3	94.1	100.9	94.2	97.9	103.1	106.2	107.9	0.904426	0.0107667
Zinc finger CCCH domain-containing protein 4 OS=Homo sapiens OX=9606 GN=ZC3H4 PE=1 SV=3	98.4	90.3	98.8	96.9	104.7	107.8	108.7	0.905844	0.00769118
Protein misato homolog 1 OS=Homo sapiens OX=9606 GN=MSTO1 PE=1 SV=1	100	97.4	96.4	102.8	103.4	104.3	99.7	0.954545	0.169183
Autophagy-related protein 13 OS=Homo sapiens OX=9606 GN=ATG13 PE=1 SV=1	122.2	95	85.9	110.8	103.5	104.6	91.1	0.994203	0.729566
Prolactin regulatory element-binding protein OS=Homo sapiens OX=9606 GN=PREB PE=1 SV=2	77.5	108.9	102.2	96.6	97.7	110.7	107.3	0.926375	0.347919
Striatin-3 OS=Homo sapiens OX=9606 GN=STRN3 PE=1 SV=3	100.2	104.8	93.9	101.2	106.3	99.7	104.3	0.965484	0.327577
Pleckstrin homology domain-containing family A member 7 OS=Homo sapiens OX=9606 GN=PLEKHA7 PE=1 SV=2	106	99.7	101.8	89.1	104.4	106.3	101.9	0.965038	0.30177
Helicase ARIP4 OS=Homo sapiens OX=9606 GN=RAD54L2 PE=1 SV=4	103.9	115.7	71.1	104.3	94.3	94.6	142.5	1.10042	0.534572
DnaJ homolog subfamily C member 2 OS=Homo sapiens OX=9606 GN=DNAJC2 PE=1 SV=4	101.1	96	93.4	99.1	104.2	107.7	105.2	0.927281	0.0127172
LIM domain-containing protein 1 OS=Homo sapiens OX=9606 GN=LIMD1 PE=1 SV=1	103.3	106.3	95.1	99.6	105.7	94.1	103.8	0.97736	0.977131
DDB1- and CUL4-associated factor 6 OS=Homo sapiens OX=9606 GN=DCAF6 PE=1 SV=1	96	109.6	97.7	97	104.6	103.1	100.9	0.944229	0.504545
SH3 domain-binding protein 4 OS=Homo sapiens OX=9606 GN=SH3BP4 PE=1 SV=1	94.8	96.6	103.6	100.3	104.8	97.3	106.6	0.939408	0.274993
Protein timeless homolog OS=Homo sapiens OX=9606 GN=TIMELESS PE=1 SV=2	74.7	114.5	104.7	92.3	100	121.7	107.9	0.912882	0.297612
Parathyroid hormone OS=Homo sapiens OX=9606 GN=PTH PE=1 SV=1	91.6	108	100.1	106.3	103.4	105.4	99.7	0.998066	0.783917
Enhancer of mRNA-decapping protein 3 OS=Homo sapiens OX=9606 GN=EDC3 PE=1 SV=1	103	94.8	100.9	101.6	106.1	104.2	99.5	0.971689	0.290276
Probable ATP-dependent RNA helicase DDX46 OS=Homo sapiens OX=9606 GN=DDX46 PE=1 SV=2	100.7	101	99.7	99.5	107.9	99.8	104.3	0.96069	0.118909
Molybdopterin synthase sulfur carrier subunit OS=Homo sapiens OX=9606 GN=MOCS2 PE=1 SV=1	111.6	84.6	102.6	95.1	106.6	112.3	91.5	0.927298	0.583999
Actin, cytoplasmic 1 OS=Homo sapiens OX=9606 GN=ACTB PE=1 SV=1	103	100	101.6	100.4	102.1	105.3	101.9	0.989226	0.189751
Carbonyl reductase [NADPH] 3 OS=Homo sapiens OX=9606 GN=CBR3 PE=1 SV=3	106.1	98.4	101.3	94.3	108.1	96.2	105.2	0.949144	0.487783
MRG/MORF4L-binding protein OS=Homo sapiens OX=9606 GN=MRGBP PE=1 SV=1	109.3	104.5	97.6	94.9	111.4	103.7	98.2	0.974446	0.59414
Phosphatidylserine synthase 2 OS=Homo sapiens OX=9606 GN=PTDSS2 PE=1 SV=1	104.4	108.1	92.4	102.3	106.8	98.3	103.7	0.996625	0.810377
ATP-dependent RNA helicase DDX19A OS=Homo sapiens OX=9606 GN=DDX19A PE=1 SV=1	97.2	94.7	102.9	101.7	108.5	97.2	102.2	0.973092	0.368958
G patch domain-containing protein 11 OS=Homo sapiens OX=9606 GN=GPATCH11 PE=1 SV=4	110.3	100.4	81.5	95.9	128.4	102.4	96	0.958496	0.324527
Mismatch repair endonuclease PMS2 OS=Homo sapiens OX=9606 GN=PMS2 PE=1 SV=2	106.9	94.9	88.4	110.7	107.6	100.4	103.2	0.977713	0.606011
Protein YIPF5 OS=Homo sapiens OX=9606 GN=YIPF5 PE=1 SV=1	105.8	96.1	99.5	99.6	107.6	103.2	102.6	0.964632	0.183206
Gamma-synuclein OS=Homo sapiens OX=9606 GN=SNCG PE=1 SV=2	99	97.3	94	96.8	112.6	105.5	100.7	0.919905	0.0293834
E3 ubiquitin-protein ligase LRSAM1 OS=Homo sapiens OX=9606 GN=LRSAM1 PE=1 SV=1	95.2	96.8	98.5	98.1	100.1	108.1	106.3	0.916745	0.0177331
Bcl-2-like protein 12 OS=Homo sapiens OX=9606 GN=BCL2L12 PE=1 SV=1	100.4	93.9	103.9	99	109.4	100.7	104.2	0.956814	0.152302
c-Myc-binding protein OS=Homo sapiens OX=9606 GN=MYCBP PE=1 SV=3	101.8	98.5	99.7	97.8	98.5	104.3	110.1	0.950144	0.165399
Keratin, type II cytoskeletal 72 OS=Homo sapiens OX=9606 GN=KRT72 PE=1 SV=2	87.5	64	107.6	83.6	120	115.3	104.1	0.741977	0.0591501
Syntaxin-4 OS=Homo sapiens OX=9606 GN=STX4 PE=1 SV=2	91.4	100.1	101.6	100	107.5	102.5	104.7	0.955587	0.0783314
Serine/threonine-protein kinase TAO2 OS=Homo sapiens OX=9606 GN=TAOK2 PE=1 SV=2	118.8	105.4	95.8	99.2	104	109	80.2	0.983654	0.492741
28S ribosomal protein S18c, mitochondrial OS=Homo sapiens OX=9606 GN=MRPS18C PE=1 SV=1	45.9	102.4	108.7	94.9	110.3	130.5	96.2	0.894379	0.253096
60S ribosomal protein L24 OS=Homo sapiens OX=9606 GN=RPL24 PE=1 SV=1	96	99.1	100.9	103.6	104.8	101.1	104.4	0.957854	0.157605
GRAM domain-containing protein 2B OS=Homo sapiens OX=9606 GN=GRAMD2B PE=1 SV=1	104.7	93.9	100.2	96	103	105.8	104.5	0.938756	0.105753
NADH-cytochrome b5 reductase 2 OS=Homo sapiens OX=9606 GN=CYB5R2 PE=1 SV=1	103.2	91.3	98.6	106.8	106.1	95.9	102.5	0.98439	0.757676
Sequestosome-1 OS=Homo sapiens OX=9606 GN=SQSTM1 PE=1 SV=1	102.2	94.4	95	96.6	104.9	103.1	110.4	0.913251	0.0226486
Acyl-CoA synthetase short-chain family member 3, mitochondrial OS=Homo sapiens OX=9606 GN=ACSS3 PE=1 SV=1	103.2	94.3	101.7	106.8	106.1	101.8	88.4	1.00639	0.636464
Triosephosphate isomerase OS=Homo sapiens OX=9606 GN=TPI1 PE=1 SV=3	98.9	99.3	100.5	101.8	103.4	103.3	105.7	0.966151	0.0108209
Ectonucleoside triphosphate diphosphohydrolase 3 OS=Homo sapiens OX=9606 GN=ENTPD3 PE=1 SV=2	94.2	101	100.7	106.3	89.8	109.7	105.1	0.959562	0.872531
DNA-directed RNA polymerase, mitochondrial OS=Homo sapiens OX=9606 GN=POLRMT PE=1 SV=2	84	102.9	96.8	90.6	108.3	116.7	95.8	0.865189	0.114328
Poly(ADP-ribose) glycohydrolase OS=Homo sapiens OX=9606 GN=PARG PE=1 SV=1	96.6	109.3	97.9	87.4	93.6	111.3	106.9	0.909729	0.416694
Ubiquitin-conjugating enzyme E2 J1 OS=Homo sapiens OX=9606 GN=UBE2J1 PE=1 SV=2	86.4	102.3	108.6	114.6	72.9	117.9	106.9	0.986436	0.791484
tRNA (uracil-5-)-methyltransferase homolog A OS=Homo sapiens OX=9606 GN=TRMT2A PE=1 SV=2	132.6	90.1	92.9	105.8	100.9	77.7	116.5	0.984638	0.658174
Syntaxin-binding protein 3 OS=Homo sapiens OX=9606 GN=STXBP3 PE=1 SV=2	106.4	98	102.1	99.4	103.5	103.3	100.3	0.975315	0.720278
Tenascin OS=Homo sapiens OX=9606 GN=TNC PE=1 SV=3	96.3	100.8	101.9	99.2	107.5	104.1	99.9	0.960615	0.126126
Cleavage and polyadenylation specificity factor subunit 2 OS=Homo sapiens OX=9606 GN=CPSF2 PE=1 SV=2	92.7	86.4	104.9	94.3	108.5	104.1	105.8	0.883743	0.0561562
40S ribosomal protein SA OS=Homo sapiens OX=9606 GN=RPSA PE=1 SV=4	80.5	99.8	101.4	104.1	102.6	105.2	105.3	0.956274	0.272369
U2 small nuclear ribonucleoprotein A' OS=Homo sapiens OX=9606 GN=SNRPA1 PE=1 SV=2	117.7	93.5	107.7	94.3	106.8	98.5	102.1	0.989226	0.911775
Zinc finger protein 830 OS=Homo sapiens OX=9606 GN=ZNF830 PE=1 SV=2	104.1	93.2	105.6	81.6	109.2	87.7	110	0.903388	0.522779
Peroxisomal biogenesis factor 19 OS=Homo sapiens OX=9606 GN=PEX19 PE=1 SV=1	116.9	99.4	96	99.4	102.2	99.7	103.6	0.972603	0.854991
Palmitoyltransferase ZDHHC5 OS=Homo sapiens OX=9606 GN=ZDHHC5 PE=1 SV=2	93.2	99.3	98	99.1	103.3	83	126.8	0.954017	0.544525
Cyclin-A2 OS=Homo sapiens OX=9606 GN=CCNA2 PE=1 SV=2	98	96.9	88.9	98.9	104.9	94.7	105.8	0.92898	0.189047
SRA stem-loop-interacting RNA-binding protein, mitochondrial OS=Homo sapiens OX=9606 GN=SLIRP PE=1 SV=1	95	95.9	105.1	103.4	101.6	104.9	105.5	0.949952	0.252087
Deoxyhypusine synthase OS=Homo sapiens OX=9606 GN=DHPS PE=1 SV=1	91.2	81.3	109.4	98.4	106.6	102.9	111.3	0.889306	0.1651
Maternal embryonic leucine zipper kinase OS=Homo sapiens OX=9606 GN=MELK PE=1 SV=3	87.4	111.5	104.7	97.3	102.7	100.2	109.7	0.983447	0.570917
Glycine cleavage system H protein, mitochondrial OS=Homo sapiens OX=9606 GN=GCSH PE=1 SV=2	92.6	105.7	102.6	95.4	104.3	100.1	115.3	0.949185	0.21188
Protein TFG OS=Homo sapiens OX=9606 GN=TFG PE=1 SV=2	93.8	100.9	103.1	99.1	104.3	102.3	105.8	0.958773	0.106487
ATPase family AAA domain-containing protein 3B OS=Homo sapiens OX=9606 GN=ATAD3B PE=1 SV=1	97	96.1	97.3	100.2	106	105.9	98.8	0.917375	0.0467986
DNA-directed RNA polymerases I, II, and III subunit RPABC4 OS=Homo sapiens OX=9606 GN=POLR2K PE=1 SV=1	93.1	105.9	114.9	100.2	86.2	107.7	102.8	1.00243	0.574445
Anoctamin-6 OS=Homo sapiens OX=9606 GN=ANO6 PE=1 SV=2	98.5	109.5	99.1	97.1	98.6	108.6	103.7	0.952748	0.560515
Apolipoprotein L2 OS=Homo sapiens OX=9606 GN=APOL2 PE=1 SV=1	103.3	78.8	95.2	81.2	132.7	91	109.3	0.806953	0.140679
Tubulin alpha-3D chain OS=Homo sapiens OX=9606 GN=TUBA3D PE=1 SV=1	92.6	102.2	84.8	108.5	90.8	129.8	99.9	0.974975	0.437638
28S ribosomal protein S12, mitochondrial OS=Homo sapiens OX=9606 GN=MRPS12 PE=1 SV=1	114.2	90.4	94.6	107.5	100.2	103.1	103.3	0.980116	0.939736
Serpin B6 OS=Homo sapiens OX=9606 GN=SERPINB6 PE=1 SV=3	92.8	96.1	101.2	98.8	100.6	105.7	105.6	0.922822	0.0462877
Replication factor C subunit 4 OS=Homo sapiens OX=9606 GN=RFC4 PE=1 SV=2	100.1	97.7	98.5	97.3	105.6	105.7	103.8	0.928977	0.000708947
WD repeat domain phosphoinositide-interacting protein 4 OS=Homo sapiens OX=9606 GN=WDR45 PE=1 SV=1	88.2	92.5	106.5	96	104.2	108.9	107.3	0.878378	0.0690281
Ester hydrolase C11orf54 OS=Homo sapiens OX=9606 GN=C11orf54 PE=1 SV=1	92.7	96.8	101	93.7	110.3	102.5	105.1	0.90628	0.0194658
Heterogeneous nuclear ribonucleoprotein A/B OS=Homo sapiens OX=9606 GN=HNRNPAB PE=1 SV=2	98.3	93	104.8	99.6	103.9	106.4	104.4	0.947797	0.0976162
Tetratricopeptide repeat protein 33 OS=Homo sapiens OX=9606 GN=TTC33 PE=1 SV=2	111.5	90	99.5	112	103.9	116	82.8	1.0154	0.827587
DIS3-like exonuclease 1 OS=Homo sapiens OX=9606 GN=DIS3L PE=1 SV=2	88.2	109.2	93.8	95.2	103.2	119.2	100.3	0.915698	0.189043
N-lysine methyltransferase SMYD2 OS=Homo sapiens OX=9606 GN=SMYD2 PE=1 SV=2	106.7	96.7	97.7	108.3	112.2	103.4	91.6	0.988395	0.993802
Ribosome biogenesis protein BRX1 homolog OS=Homo sapiens OX=9606 GN=BRIX1 PE=1 SV=2	106.5	103.4	98.6	99.1	99.7	101.8	103.1	0.994597	0.882958
Protein Daple OS=Homo sapiens OX=9606 GN=CCDC88C PE=1 SV=3	93	94.6	107.6	93.6	98.3	123.9	100.2	0.939122	0.257081
Ubiquitin-conjugating enzyme E2 variant 2 OS=Homo sapiens OX=9606 GN=UBE2V2 PE=1 SV=4	97.7	96.9	104.1	101.5	103.6	107	100.7	0.96139	0.198182
28S ribosomal protein S17, mitochondrial OS=Homo sapiens OX=9606 GN=MRPS17 PE=1 SV=1	93.7	104	104.1	105.7	99.8	104.6	102.8	1.01216	0.88537
Centrosomal protein of 55 kDa OS=Homo sapiens OX=9606 GN=CEP55 PE=1 SV=3	102.9	91.4	96.6	98.8	109.5	104.6	103.8	0.934034	0.0444867
Urokinase plasminogen activator surface receptor OS=Homo sapiens OX=9606 GN=PLAUR PE=1 SV=1	113.5	108.8	103.2	109.4	88.2	95.9	112.5	1.13764	0.189842
Ubiquitin carboxyl-terminal hydrolase 28 OS=Homo sapiens OX=9606 GN=USP28 PE=1 SV=1	99	99.4	109.1	101.7	104.6	98.3	102.4	0.981934	0.87314
7,8-dihydro-8-oxoguanine triphosphatase OS=Homo sapiens OX=9606 GN=NUDT1 PE=1 SV=3	103.3	97.9	100.3	100.4	104.2	99.4	104.1	0.963977	0.312144
Rap guanine nucleotide exchange factor 6 OS=Homo sapiens OX=9606 GN=RAPGEF6 PE=1 SV=2	108.7	95.3	96.6	101.5	104.1	96.5	109	0.951489	0.594326
Tumor suppressor candidate 2 OS=Homo sapiens OX=9606 GN=TUSC2 PE=1 SV=3	104.2	124.1	94.3	98.3	85.4	92	159.2	1.10054	0.755712
Biogenesis of lysosome-related organelles complex 1 subunit 1 OS=Homo sapiens OX=9606 GN=BLOC1S1 PE=1 SV=2	97.2	98.4	106	97	103.3	98.4	111.7	0.946757	0.294918
Aurora kinase A OS=Homo sapiens OX=9606 GN=AURKA PE=1 SV=2	91.8	94.7	101.2	91.6	105.9	106.7	106.6	0.874765	0.00733377
NADPH--cytochrome P450 reductase OS=Homo sapiens OX=9606 GN=POR PE=1 SV=2	97.5	91.5	102.2	99	105.8	102.4	105.8	0.928639	0.0527874
Adhesion G protein-coupled receptor F5 OS=Homo sapiens OX=9606 GN=ADGRF5 PE=1 SV=3	98.1	95.2	97	105.3	106.1	105	99.4	0.929048	0.203291
ADP-ribosylation factor GTPase-activating protein 1 OS=Homo sapiens OX=9606 GN=ARFGAP1 PE=1 SV=2	107.3	92.3	97	99.2	106.4	105.1	101.6	0.933397	0.223196
RING finger protein 214 OS=Homo sapiens OX=9606 GN=RNF214 PE=1 SV=2	97.8	93.2	96.8	95.8	106.8	100.5	106.8	0.901685	0.00874268
Golgi-associated PDZ and coiled-coil motif-containing protein OS=Homo sapiens OX=9606 GN=GOPC PE=1 SV=1	96.4	93.2	100	97.6	108.2	103.5	105.4	0.920304	0.0070675
Proteasome assembly chaperone 4 OS=Homo sapiens OX=9606 GN=PSMG4 PE=1 SV=2	95	84.7	107.4	101.6	104.1	105.4	105.5	0.932638	0.233316
Alkylated DNA repair protein alkB homolog 8 OS=Homo sapiens OX=9606 GN=ALKBH8 PE=1 SV=2	114.4	97.9	108.3	88.3	97.6	99	100.1	1.04141	0.647391
Importin-8 OS=Homo sapiens OX=9606 GN=IPO8 PE=1 SV=2	107.5	113.1	95.9	93.3	94.9	101.5	113	1.00197	0.927172
Protein polybromo-1 OS=Homo sapiens OX=9606 GN=PBRM1 PE=1 SV=1	100.3	100.3	99.1	95.2	104.1	108.6	102.4	0.957733	0.0303104
Histone-binding protein RBBP4 OS=Homo sapiens OX=9606 GN=RBBP4 PE=1 SV=3	91.4	97.2	100.4	97	101.1	105.9	113.5	0.916903	0.039834
Lysine-specific demethylase RSBN1L OS=Homo sapiens OX=9606 GN=RSBN1L PE=1 SV=2	101.2	92.3	97.8	93.1	100	105.2	109.5	0.907319	0.0477932
60S ribosomal protein L15 OS=Homo sapiens OX=9606 GN=RPL15 PE=1 SV=2	90.7	97.6	94.8	99.1	106.1	111.9	100.5	0.906692	0.0293911
Ribosome biogenesis protein NSA2 homolog OS=Homo sapiens OX=9606 GN=NSA2 PE=1 SV=1	99.5	98.6	88.9	104.1	105.3	110.6	100.9	0.940646	0.138886
Tetratricopeptide repeat protein 1 OS=Homo sapiens OX=9606 GN=TTC1 PE=1 SV=1	95.5	94.2	94.8	100.4	104.6	106.4	105.3	0.903609	0.00315465
Amphiphysin OS=Homo sapiens OX=9606 GN=AMPH PE=1 SV=1	90.6	104.8	98.7	92.3	105.4	115.9	101.1	0.906072	0.0962756
Tissue factor OS=Homo sapiens OX=9606 GN=F3 PE=1 SV=1	103.5	100.9	101.7	92.4	103.8	99.6	103.9	0.975915	0.413852
Mitogen-activated protein kinase kinase kinase 2 OS=Homo sapiens OX=9606 GN=MAP3K2 PE=1 SV=2	101.8	96.9	99.6	105	105.9	99.4	105.5	0.954502	0.348857
Ubiquitin carboxyl-terminal hydrolase isozyme L3 OS=Homo sapiens OX=9606 GN=UCHL3 PE=1 SV=1	99.5	94.1	95.9	98.7	105.8	104	105.5	0.922275	0.003492
Heterogeneous nuclear ribonucleoprotein L OS=Homo sapiens OX=9606 GN=HNRNPL PE=1 SV=2	106.5	96.3	98.8	100	103.1	101.3	103.2	0.964113	0.453204
DCC-interacting protein 13-beta OS=Homo sapiens OX=9606 GN=APPL2 PE=1 SV=3	96	95.4	99.4	104.3	101.5	106	104.8	0.932252	0.102165
Glutathione S-transferase Mu 1 OS=Homo sapiens OX=9606 GN=GSTM1 PE=1 SV=3	100.1	96.2	100.7	96.6	112.9	102	103.2	0.953004	0.0626743
GPALPP motifs-containing protein 1 OS=Homo sapiens OX=9606 GN=GPALPP1 PE=1 SV=1	66.4	92.5	110.5	102.1	105.8	96.8	121.3	0.91966	0.291371
Tubulin gamma-1 chain OS=Homo sapiens OX=9606 GN=TUBG1 PE=1 SV=2	108.8	99.5	94.9	99.4	103.4	104.6	102.3	0.961799	0.462572
Tyrosine-protein phosphatase non-receptor type 9 OS=Homo sapiens OX=9606 GN=PTPN9 PE=1 SV=1	106.2	94.5	98.5	96.6	107.9	102.6	96.6	0.95078	0.439532
F-BAR domain only protein 2 OS=Homo sapiens OX=9606 GN=FCHO2 PE=1 SV=2	93.4	96	107.3	93	108.4	99.2	105.9	0.89424	0.18386
ELAV-like protein 1 OS=Homo sapiens OX=9606 GN=ELAVL1 PE=1 SV=2	100.5	98.5	100.8	97	100	104.9	104.4	0.953065	0.0676402
Solute carrier family 2, facilitated glucose transporter member 12 OS=Homo sapiens OX=9606 GN=SLC2A12 PE=2 SV=1	103.4	113.7	111.2	85.4	100.3	103.6	96	1.06979	0.675586
General transcription factor IIF subunit 2 OS=Homo sapiens OX=9606 GN=GTF2F2 PE=1 SV=2	89.8	100.4	106.7	103.7	103.6	97.8	108.8	0.985039	0.552254
Prolyl endopeptidase-like OS=Homo sapiens OX=9606 GN=PREPL PE=1 SV=1	96.3	93.1	101.4	104.5	108.4	106.1	102.9	0.931668	0.0880935
Protein phosphatase 1B OS=Homo sapiens OX=9606 GN=PPM1B PE=1 SV=1	95.1	97.7	103	99.6	106.2	100.1	105.3	0.936847	0.104175
Integrin alpha-2 OS=Homo sapiens OX=9606 GN=ITGA2 PE=1 SV=1	96.3	101.4	101.5	101.4	102.6	102.9	103	0.985423	0.138191
Protein zyg-11 homolog B OS=Homo sapiens OX=9606 GN=ZYG11B PE=1 SV=2	92.2	107.4	106	87.8	105	100.1	105.6	0.94381	0.423795
GRIP and coiled-coil domain-containing protein 1 OS=Homo sapiens OX=9606 GN=GCC1 PE=1 SV=1	93.1	94.3	91.4	110.8	107.8	98	103.6	0.90444	0.37107
Regulator of G-protein signaling 3 OS=Homo sapiens OX=9606 GN=RGS3 PE=1 SV=2	95.8	96.9	100.3	98.9	105.8	98.8	105.3	0.929725	0.0625998
Probable global transcription activator SNF2L2 OS=Homo sapiens OX=9606 GN=SMARCA2 PE=1 SV=2	96.4	103.2	101.8	99.4	115.6	94.8	102.9	0.977648	0.465632
Cytosol aminopeptidase OS=Homo sapiens OX=9606 GN=LAP3 PE=1 SV=3	106.7	99.3	102.1	99	103.9	98.3	102.2	0.985323	0.907588
Fibronectin type III domain-containing protein 3B OS=Homo sapiens OX=9606 GN=FNDC3B PE=1 SV=2	100	97.3	100.4	95.9	105.4	101.4	104.7	0.942216	0.0213259
Gamma-tubulin complex component 2 OS=Homo sapiens OX=9606 GN=TUBGCP2 PE=1 SV=2	101.5	108.3	89.2	97	105.6	107.1	92.9	0.939867	0.655976
Extracellular matrix protein FRAS1 OS=Homo sapiens OX=9606 GN=FRAS1 PE=1 SV=2	58.3	122	63.5	132.2	123.8	98.7	106.5	0.870892	0.536339
Nucleoredoxin OS=Homo sapiens OX=9606 GN=NXN PE=1 SV=2	101.3	94.7	105.6	97.7	103.3	99.1	105.7	0.963214	0.41224
40S ribosomal protein S20 OS=Homo sapiens OX=9606 GN=RPS20 PE=1 SV=1	192.3	88.4	95.7	95.2	99.3	90	92.5	1.03189	0.453496
60S ribosomal protein L27 OS=Homo sapiens OX=9606 GN=RPL27 PE=1 SV=2	100.4	97.6	102	98.6	109	104.2	98.7	0.954894	0.176437
Zinc finger and SCAN domain-containing protein 20 OS=Homo sapiens OX=9606 GN=ZSCAN20 PE=1 SV=3	102.1	100	104.5	99.9	104.2	103.5	110.1	0.96977	0.103963
Transmembrane protein 39B OS=Homo sapiens OX=9606 GN=TMEM39B PE=1 SV=1	109.5	105.3	115.9	90.4	101.7	94.8	111.2	1.05605	0.734201
39S ribosomal protein L46, mitochondrial OS=Homo sapiens OX=9606 GN=MRPL46 PE=1 SV=1	100.7	100.8	100	95.1	102.5	104.7	103.4	0.970503	0.0492926
Mitochondrial import inner membrane translocase subunit Tim13 OS=Homo sapiens OX=9606 GN=TIMM13 PE=1 SV=1	97.7	97.6	104.7	102	99.7	104.3	106.1	0.957335	0.320375
RNA-binding protein 26 OS=Homo sapiens OX=9606 GN=RBM26 PE=1 SV=3	101.6	91	102.4	108.3	101	100.4	105.2	1.0099	0.769419
Ras-specific guanine nucleotide-releasing factor RalGPS2 OS=Homo sapiens OX=9606 GN=RALGPS2 PE=1 SV=1	95	99.7	97.9	98.2	102.4	105.2	108	0.932034	0.00844414
Heat shock cognate 71 kDa protein OS=Homo sapiens OX=9606 GN=HSPA8 PE=1 SV=1	114.8	96.6	102.5	101.2	105.2	97.5	101.1	1.00742	0.63464
Ubiquitin-associated and SH3 domain-containing protein B OS=Homo sapiens OX=9606 GN=UBASH3B PE=1 SV=2	93.8	87.8	98.5	99.5	130.9	102.8	92.9	0.935311	0.222677
Vitamin K-dependent gamma-carboxylase OS=Homo sapiens OX=9606 GN=GGCX PE=1 SV=2	97.8	94.4	102.8	101.4	104.5	105.6	101.3	0.95311	0.116645
Serine/threonine-protein kinase 24 OS=Homo sapiens OX=9606 GN=STK24 PE=1 SV=1	90	100.2	106.7	99.7	100.9	104.8	104.5	0.956459	0.358526
Roquin-1 OS=Homo sapiens OX=9606 GN=RC3H1 PE=1 SV=1	95.5	89.3	85.4	105.7	103.2	108.2	107.9	0.856348	0.0695439
Serine/arginine-rich splicing factor 8 OS=Homo sapiens OX=9606 GN=SRSF8 PE=1 SV=1	108.3	95.9	107.1	90.4	95.2	121.5	102.9	0.986395	0.495757
Cleavage and polyadenylation specificity factor subunit 3 OS=Homo sapiens OX=9606 GN=CPSF3 PE=1 SV=1	93.8	95.2	107.6	94.7	98.2	127.8	102.3	0.928152	0.237776
Histidine--tRNA ligase, cytoplasmic OS=Homo sapiens OX=9606 GN=HARS1 PE=1 SV=2	138.7	91.3	99.2	100.2	108.6	97.3	94.4	1.02467	0.603754
SUN domain-containing protein 2 OS=Homo sapiens OX=9606 GN=SUN2 PE=1 SV=3	103.2	95.6	102.9	100.6	101.7	112.3	100.2	1.00049	0.324215
Transmembrane emp24 domain-containing protein 4 OS=Homo sapiens OX=9606 GN=TMED4 PE=1 SV=1	91.7	103.7	97.6	100.2	105.3	103.5	105.6	0.939221	0.0857885
Pyruvate dehydrogenase phosphatase regulatory subunit, mitochondrial OS=Homo sapiens OX=9606 GN=PDPR PE=1 SV=2	92.2	100.6	95.9	100.5	101.3	109.5	104.7	0.937918	0.0527034
Methyl-CpG-binding domain protein 3 OS=Homo sapiens OX=9606 GN=MBD3 PE=1 SV=1	100.6	96.8	101.1	98.1	111.1	104	95.1	0.955288	0.342796
CCAAT/enhancer-binding protein beta OS=Homo sapiens OX=9606 GN=CEBPB PE=1 SV=2	100	100.9	106.3	99.8	103.3	104	96.4	0.97241	0.856998
U6 snRNA-associated Sm-like protein LSm6 OS=Homo sapiens OX=9606 GN=LSM6 PE=1 SV=1	80.1	96.5	108.1	102.3	97.4	115.4	105.1	0.945766	0.32083
CDP-diacylglycerol--inositol 3-phosphatidyltransferase OS=Homo sapiens OX=9606 GN=CDIPT PE=1 SV=1	108.3	97.9	97.5	118.6	111.2	102.7	76.2	1.00389	0.441637
GTPase Era, mitochondrial OS=Homo sapiens OX=9606 GN=ERAL1 PE=1 SV=2	105.1	105	97.6	100.7	95.8	104.2	102.7	1.00146	0.710251
Regulation of nuclear pre-mRNA domain-containing protein 1A OS=Homo sapiens OX=9606 GN=RPRD1A PE=1 SV=1	100.7	87	105	102.2	108.2	102.4	106.1	0.956173	0.225531
Nucleolar protein 6 OS=Homo sapiens OX=9606 GN=NOL6 PE=1 SV=2	94.4	98.6	101.3	95.7	103	105.4	105.7	0.921727	0.0143511
12S rRNA N4-methylcytidine (m4C) methyltransferase OS=Homo sapiens OX=9606 GN=METTL15 PE=1 SV=1	107.8	88.2	93.8	94.9	121.5	101.2	101.2	0.932312	0.176182
Anthrax toxin receptor 2 OS=Homo sapiens OX=9606 GN=ANTXR2 PE=1 SV=5	82.5	95.8	96.3	105.3	109.5	102	105.5	0.910427	0.126898
Inositol 1,4,5-trisphosphate receptor-interacting protein OS=Homo sapiens OX=9606 GN=ITPRIP PE=1 SV=1	95.8	108.6	110	98.3	103	107.3	87.6	1.00437	0.580353
Malate dehydrogenase, mitochondrial OS=Homo sapiens OX=9606 GN=MDH2 PE=1 SV=3	98.6	100.1	101.4	98.8	102.7	103	105.1	0.965534	0.0114772
Small acidic protein OS=Homo sapiens OX=9606 GN=SMAP PE=1 SV=1	103.6	98	99.1	96.1	103.2	109.8	101.9	0.954942	0.0928432
Zinc finger protein ZPR1 OS=Homo sapiens OX=9606 GN=ZPR1 PE=1 SV=1	96.9	95.2	104.3	97.8	104.8	103.1	104.1	0.935159	0.0716521
Chromatin accessibility complex protein 1 OS=Homo sapiens OX=9606 GN=CHRAC1 PE=1 SV=1	89.8	101.2	99.8	96	101.7	105	108.8	0.932381	0.0586556
Thioredoxin OS=Homo sapiens OX=9606 GN=TXN PE=1 SV=3	98	98	103.8	100.2	100.4	103.3	104	0.959342	0.226879
Nuclease EXOG, mitochondrial OS=Homo sapiens OX=9606 GN=EXOG PE=1 SV=2	99.8	91.5	108.5	96.6	108.3	103.8	104.2	0.942418	0.208788
Choline transporter-like protein 1 OS=Homo sapiens OX=9606 GN=SLC44A1 PE=1 SV=1	111.8	98.5	94.7	98.7	112.1	103.4	96.9	0.953578	0.60141
Acyl-coenzyme A thioesterase THEM4 OS=Homo sapiens OX=9606 GN=THEM4 PE=1 SV=1	112.3	100.9	99.1	98.2	97.9	101	102.1	0.990099	0.592717
Isocitrate dehydrogenase [NAD] subunit gamma, mitochondrial OS=Homo sapiens OX=9606 GN=IDH3G PE=1 SV=1	106.2	107.8	96.8	98	86.9	107.7	105.3	0.969611	0.742056
Integral membrane protein DGCR2/IDD OS=Homo sapiens OX=9606 GN=DGCR2 PE=1 SV=1	93.5	97.9	106.8	88.8	107.9	130	82.5	0.886932	0.452563
Cohesin subunit SA-2 OS=Homo sapiens OX=9606 GN=STAG2 PE=1 SV=3	115.1	95.8	90.6	100.6	104.6	104.5	97.5	0.939713	0.808012
Coiled-coil domain-containing protein 43 OS=Homo sapiens OX=9606 GN=CCDC43 PE=1 SV=2	98.5	92.1	101.9	107.1	103.2	105.6	103	0.97093	0.335384
Galactose mutarotase OS=Homo sapiens OX=9606 GN=GALM PE=1 SV=1	102.7	106.9	98.4	103.7	77.9	105.8	112.1	0.975425	0.652314
Tetratricopeptide repeat protein 27 OS=Homo sapiens OX=9606 GN=TTC27 PE=1 SV=1	101	103.4	99	102.2	99.6	102	101.5	1.00099	0.783947
Ribokinase OS=Homo sapiens OX=9606 GN=RBKS PE=1 SV=1	100.2	92.5	102.9	104.9	110.5	102.7	102.4	0.988802	0.250614
Gem-associated protein 4 OS=Homo sapiens OX=9606 GN=GEMIN4 PE=1 SV=2	89.9	106.2	91.7	96.9	110	102	103.7	0.909354	0.116682
Cytochrome c1, heme protein, mitochondrial OS=Homo sapiens OX=9606 GN=CYC1 PE=1 SV=3	96.3	98.4	103	105.2	102.4	103.7	104.1	0.97107	0.326043
TBC1 domain family member 1 OS=Homo sapiens OX=9606 GN=TBC1D1 PE=1 SV=2	96.1	96.4	104.8	97.6	104.2	103.8	100.8	0.934489	0.164752
Actin-related protein 5 OS=Homo sapiens OX=9606 GN=ACTR5 PE=1 SV=2	105.1	81.8	94	99.2	102.3	133.1	97.7	0.944282	0.205114
40S ribosomal protein S29 OS=Homo sapiens OX=9606 GN=RPS29 PE=1 SV=2	107.8	105.2	97.8	102	101.5	96.6	107.6	1.02069	0.738751
Polycomb protein SUZ12 OS=Homo sapiens OX=9606 GN=SUZ12 PE=1 SV=3	99	93.3	99.6	100.7	103.7	105	106.7	0.945714	0.0204588
Ubiquitin-like protein 4A OS=Homo sapiens OX=9606 GN=UBL4A PE=1 SV=1	90	95.9	98.7	103.3	102.9	104.4	104.2	0.933781	0.0932694
LIM and calponin homology domains-containing protein 1 OS=Homo sapiens OX=9606 GN=LIMCH1 PE=1 SV=4	99.5	101.6	95.2	94.1	107.7	111.1	88.6	0.9039	0.469516
Ras GTPase-activating protein nGAP OS=Homo sapiens OX=9606 GN=RASAL2 PE=1 SV=2	102.9	96.2	98.2	100.1	108.1	103.4	99.8	0.958897	0.153272
Conserved oligomeric Golgi complex subunit 7 OS=Homo sapiens OX=9606 GN=COG7 PE=1 SV=1	94.5	94	92	112.2	104.3	119.8	89.3	0.903643	0.525937
Vacuolar protein sorting-associated protein 72 homolog OS=Homo sapiens OX=9606 GN=VPS72 PE=1 SV=1	100.5	104.4	100	109.4	110.2	85.7	103.5	0.989855	0.594071
Protein quaking OS=Homo sapiens OX=9606 GN=QKI PE=1 SV=1	117.3	97.9	100.9	94.6	106.2	97.4	101.2	0.982213	0.871907
T-complex protein 11-like protein 1 OS=Homo sapiens OX=9606 GN=TCP11L1 PE=1 SV=1	106.8	101.4	108.8	101.9	100.4	109.7	99.3	1.03934	0.668684
Metastasis-associated protein MTA3 OS=Homo sapiens OX=9606 GN=MTA3 PE=1 SV=2	100.9	95.8	94.5	106.6	111.7	103.9	99.5	0.946583	0.262145
TOM1-like protein 2 OS=Homo sapiens OX=9606 GN=TOM1L2 PE=1 SV=1	95.5	107.6	99.6	94.2	103.4	105.4	104.8	0.930821	0.201076
Epsilon-sarcoglycan OS=Homo sapiens OX=9606 GN=SGCE PE=1 SV=6	125.3	81.6	89.6	95.6	110.7	90.5	105.8	0.875236	0.741906
Putative monooxygenase p33MONOX OS=Homo sapiens OX=9606 GN=KIAA1191 PE=1 SV=1	97.5	96.5	86	93.8	111	108.5	101.2	0.876959	0.0190015
Ecotropic viral integration site 5 protein homolog OS=Homo sapiens OX=9606 GN=EVI5 PE=1 SV=3	96.8	101.5	100.4	102	103.3	112.6	97	0.977251	0.353769
Exocyst complex component 8 OS=Homo sapiens OX=9606 GN=EXOC8 PE=1 SV=2	124.3	93.3	102.7	96.8	101.6	101	95.4	0.987624	0.581417
TBC1 domain family member 2A OS=Homo sapiens OX=9606 GN=TBC1D2 PE=1 SV=3	92.2	92.1	101.5	94.6	109.5	106.3	102.5	0.878645	0.0167202
Microtubule cross-linking factor 1 OS=Homo sapiens OX=9606 GN=MTCL1 PE=1 SV=5	101.9	99.6	96.9	98.8	104.9	103.7	101.9	0.956606	0.0320285
U3 small nucleolar RNA-associated protein 18 homolog OS=Homo sapiens OX=9606 GN=UTP18 PE=1 SV=3	100.5	99.2	102.3	104.7	102.9	101.7	104	0.985423	0.467377
Phytanoyl-CoA dioxygenase, peroxisomal OS=Homo sapiens OX=9606 GN=PHYH PE=1 SV=1	111.4	83	100	115.8	102.2	111.3	92.6	1.03425	0.959856
Sec1 family domain-containing protein 1 OS=Homo sapiens OX=9606 GN=SCFD1 PE=1 SV=4	98.7	99.7	103.3	96.9	100.9	104.3	104.1	0.95293	0.119894
Growth hormone-inducible transmembrane protein OS=Homo sapiens OX=9606 GN=GHITM PE=1 SV=2	97.5	108.4	101.9	95.3	99.4	103.9	103.3	0.96515	0.709733
Protein TASOR OS=Homo sapiens OX=9606 GN=TASOR PE=1 SV=3	107.6	101.3	100.4	98.2	96.3	111.8	98.9	1.01972	0.925564
UDP-glucose 4-epimerase OS=Homo sapiens OX=9606 GN=GALE PE=1 SV=2	94	97.7	95.6	94.5	104.3	109.9	105.1	0.904377	0.00153231
Monofunctional C1-tetrahydrofolate synthase, mitochondrial OS=Homo sapiens OX=9606 GN=MTHFD1L PE=1 SV=1	97.7	101.6	101.7	102.3	104.1	99	102.5	0.991707	0.58218
Mitochondrial ribonuclease P catalytic subunit OS=Homo sapiens OX=9606 GN=PRORP PE=1 SV=2	92.8	110.1	100.4	95.5	103.4	107.5	102	0.947292	0.373703
Delta(14)-sterol reductase LBR OS=Homo sapiens OX=9606 GN=LBR PE=1 SV=2	99.1	94.2	95.4	103.1	109.9	105.3	94.8	0.923552	0.27854
Surfeit locus protein 1 OS=Homo sapiens OX=9606 GN=SURF1 PE=1 SV=1	115.9	93.1	108.2	104.1	105.7	101	89.7	1.05099	0.386791
40S ribosomal protein S24 OS=Homo sapiens OX=9606 GN=RPS24 PE=1 SV=1	100.8	99.8	100.7	99.8	104.6	103.7	99.7	0.966731	0.12548
RNA-binding protein 34 OS=Homo sapiens OX=9606 GN=RBM34 PE=1 SV=2	102.4	98.4	94.1	94.8	104.6	104.6	105	0.923518	0.0230846
Cadherin-4 OS=Homo sapiens OX=9606 GN=CDH4 PE=2 SV=2	103.6	100.6	100.9	98.9	104.4	102.9	102.4	0.979106	0.135348
Lactadherin OS=Homo sapiens OX=9606 GN=MFGE8 PE=1 SV=3	95.1	91.5	103.4	99.8	112.6	105.6	99.6	0.922822	0.112249
Nucleosome assembly protein 1-like 1 OS=Homo sapiens OX=9606 GN=NAP1L1 PE=1 SV=1	112.5	100.5	100.1	101.9	100.3	98.9	103.9	1.00897	0.495482
U6 snRNA-associated Sm-like protein LSm4 OS=Homo sapiens OX=9606 GN=LSM4 PE=1 SV=1	102	87.1	97	102.1	108.3	103	99.1	0.966019	0.232831
Phosphatidylcholine:ceramide cholinephosphotransferase 1 OS=Homo sapiens OX=9606 GN=SGMS1 PE=1 SV=3	102.1	91.4	107.2	96.4	108.9	92.1	106.7	0.930178	0.60644
SRSF protein kinase 2 OS=Homo sapiens OX=9606 GN=SRPK2 PE=1 SV=3	104.1	103.6	98.3	96.2	102.4	96.7	105.9	0.98584	0.743066
Protein kinase C iota type OS=Homo sapiens OX=9606 GN=PRKCI PE=1 SV=2	88.7	108.4	103.1	99.8	91.7	103.3	110.8	0.982091	0.786724
Innate immunity activator protein OS=Homo sapiens OX=9606 GN=INAVA PE=1 SV=2	95.8	102	94.9	95.1	106.9	100.3	112.8	0.892891	0.0438102
Transcriptional repressor p66-beta OS=Homo sapiens OX=9606 GN=GATAD2B PE=1 SV=1	102.7	93.8	102.3	95.4	107.3	105.2	98.7	0.939639	0.196858
Zinc finger protein 106 OS=Homo sapiens OX=9606 GN=ZNF106 PE=1 SV=1	89.3	85.6	90.7	104.9	114.2	88.6	117.8	0.788091	0.181369
Epidermal growth factor receptor kinase substrate 8-like protein 2 OS=Homo sapiens OX=9606 GN=EPS8L2 PE=1 SV=2	100.4	99.9	102.3	101.7	104.4	100.1	102.7	0.983934	0.332926
C-terminal-binding protein 1 OS=Homo sapiens OX=9606 GN=CTBP1 PE=1 SV=2	84	109.4	99.9	90.7	97.6	107.3	110.2	0.888164	0.269557
Dynactin subunit 4 OS=Homo sapiens OX=9606 GN=DCTN4 PE=1 SV=1	92.6	94	105.8	97.4	102.6	102.9	115.2	0.930029	0.113523
DnaJ homolog subfamily B member 11 OS=Homo sapiens OX=9606 GN=DNAJB11 PE=1 SV=1	102.7	99.9	106.2	101.2	105.4	102.1	96.3	0.998531	0.672115
Protein SGT1 homolog OS=Homo sapiens OX=9606 GN=SUGT1 PE=1 SV=3	90.5	102.8	103	101.6	101.1	105.4	103.1	0.991271	0.361127
Calretinin OS=Homo sapiens OX=9606 GN=CALB2 PE=2 SV=2	102.2	95.1	101.8	101.9	102.3	111.6	100	0.995601	0.27734
Protein CDV3 homolog OS=Homo sapiens OX=9606 GN=CDV3 PE=1 SV=1	99.1	97.9	100.9	98.7	105.6	99.5	104.1	0.950048	0.0705008
SAFB-like transcription modulator OS=Homo sapiens OX=9606 GN=SLTM PE=1 SV=2	105.4	99.5	99	103.2	103.8	96.1	103.3	0.981123	0.807509
Biorientation of chromosomes in cell division protein 1 OS=Homo sapiens OX=9606 GN=BOD1 PE=1 SV=2	100.6	94.1	98.3	99.6	104.2	99.2	106.4	0.949616	0.0918004
10 kDa heat shock protein, mitochondrial OS=Homo sapiens OX=9606 GN=HSPE1 PE=1 SV=2	112.2	94.4	99	98.3	107.4	103.4	97.9	0.954062	0.722995
Isocitrate dehydrogenase [NADP], mitochondrial OS=Homo sapiens OX=9606 GN=IDH2 PE=1 SV=2	94.7	102.8	101.5	105.2	103.5	98.8	103.4	0.987911	0.785689
Inositol hexakisphosphate and diphosphoinositol-pentakisphosphate kinase 2 OS=Homo sapiens OX=9606 GN=PPIP5K2 PE=1 SV=3	87.2	103.1	104.1	101.7	106.7	103.5	101.3	0.989372	0.369686
Chromobox protein homolog 5 OS=Homo sapiens OX=9606 GN=CBX5 PE=1 SV=1	98	96.3	98.5	99.2	105.4	106.1	102.4	0.932163	0.00263859
Nucleoporin Nup43 OS=Homo sapiens OX=9606 GN=NUP43 PE=1 SV=1	97	96.5	101.4	94.4	104.5	98.8	107.8	0.925837	0.0721422
High mobility group protein B1 OS=Homo sapiens OX=9606 GN=HMGB1 PE=1 SV=3	110.6	96.4	96.4	98.3	106.1	102.9	98.2	0.946064	0.677728
E3 ubiquitin-protein ligase ZFP91 OS=Homo sapiens OX=9606 GN=ZFP91 PE=1 SV=1	100.7	95.9	108.4	98.9	102.9	107.9	100.8	0.969874	0.4598
WW domain-binding protein 2 OS=Homo sapiens OX=9606 GN=WBP2 PE=1 SV=1	94.5	95.5	97.7	104.2	112.7	92.5	104.8	0.921756	0.378863
GTPase KRas OS=Homo sapiens OX=9606 GN=KRAS PE=1 SV=1	90.4	98.3	96.6	99.1	97.9	104.9	105.8	0.92898	0.0830081
Copper homeostasis protein cutC homolog OS=Homo sapiens OX=9606 GN=CUTC PE=1 SV=1	88.4	113.8	97.6	112.7	98.6	97.9	111.4	1.06643	0.954199
Methylcrotonoyl-CoA carboxylase beta chain, mitochondrial OS=Homo sapiens OX=9606 GN=MCCC2 PE=1 SV=1	110.4	97.3	98.6	100.7	102	102.7	105	0.970302	0.696731
Pleckstrin homology domain-containing family F member 2 OS=Homo sapiens OX=9606 GN=PLEKHF2 PE=1 SV=1	104.2	108	103.9	98.7	107.2	100.4	100.9	1.03122	0.777702
Elongator complex protein 3 OS=Homo sapiens OX=9606 GN=ELP3 PE=1 SV=2	104.6	100.9	95.9	103.1	103.4	102.8	99.6	0.992218	0.755336
Casein kinase I isoform epsilon OS=Homo sapiens OX=9606 GN=CSNK1E PE=1 SV=1	102.6	83.5	100.8	78.7	122	95.5	108.4	0.850092	0.132345
RNA-binding protein with serine-rich domain 1 OS=Homo sapiens OX=9606 GN=RNPS1 PE=1 SV=1	100.9	99.7	103	98.5	108.9	104.8	87.4	0.957061	0.978651
Serine/arginine-rich splicing factor 3 OS=Homo sapiens OX=9606 GN=SRSF3 PE=1 SV=1	113.5	88.8	104.1	97	109	103	99.7	0.976214	0.664107
Protein FMC1 homolog OS=Homo sapiens OX=9606 GN=FMC1 PE=1 SV=2	77.6	104.1	109.6	106.8	106.7	100.3	91.1	1.05135	0.987392
SPRY domain-containing protein 3 OS=Homo sapiens OX=9606 GN=SPRYD3 PE=1 SV=2	74.9	114	107.2	93.9	103.5	107.1	105.8	0.950378	0.471279
Haloacid dehalogenase-like hydrolase domain-containing protein 2 OS=Homo sapiens OX=9606 GN=HDHD2 PE=1 SV=1	96.4	101.8	104.3	105.1	103.7	100.4	99.5	1.02639	0.795215
Transcription factor E2-alpha OS=Homo sapiens OX=9606 GN=TCF3 PE=1 SV=1	102.9	95.1	101.2	104.7	94.4	115.6	101.5	1.00542	0.641143
Nuclear pore complex protein Nup153 OS=Homo sapiens OX=9606 GN=NUP153 PE=1 SV=2	99.7	97.5	100.5	99.3	104.3	96.2	104.8	0.953979	0.351367
Methylmalonate-semialdehyde dehydrogenase [acylating], mitochondrial OS=Homo sapiens OX=9606 GN=ALDH6A1 PE=1 SV=2	94.7	104.5	97.8	101.5	103.5	99.7	103.9	0.962802	0.367221
Transmembrane protein 115 OS=Homo sapiens OX=9606 GN=TMEM115 PE=1 SV=1	97.3	101	100.6	99	107.2	94.1	115.6	0.93097	0.3
Phosphorylase b kinase regulatory subunit alpha, liver isoform OS=Homo sapiens OX=9606 GN=PHKA2 PE=1 SV=1	87.5	95.1	95.6	98.1	113.8	95.2	106.3	0.89699	0.0906122
Protein arginine N-methyltransferase 9 OS=Homo sapiens OX=9606 GN=PRMT9 PE=1 SV=1	102.6	97.1	102.2	98.9	104.5	100.4	109.6	0.962201	0.149556
Protein DEK OS=Homo sapiens OX=9606 GN=DEK PE=1 SV=1	103.5	98	103	99.1	102.8	103	101	0.982977	0.461964
Proteasome inhibitor PI31 subunit OS=Homo sapiens OX=9606 GN=PSMF1 PE=1 SV=2	101.4	92.5	96.1	93.1	120.3	105.6	98.5	0.895833	0.0897637
Centromere protein J OS=Homo sapiens OX=9606 GN=CENPJ PE=1 SV=2	128.6	100.2	101.4	107.6	101.4	98.3	88.8	1.06307	0.175204
Putative GTP-binding protein 6 OS=Homo sapiens OX=9606 GN=GTPBP6 PE=2 SV=4	103.3	96.5	105.2	90.3	98.8	106.6	102	0.979412	0.450079
Adrenodoxin, mitochondrial OS=Homo sapiens OX=9606 GN=FDX1 PE=1 SV=1	100.7	92.3	106.3	98.5	102.1	102	101.3	0.976471	0.52382
rRNA methyltransferase 1, mitochondrial OS=Homo sapiens OX=9606 GN=MRM1 PE=1 SV=1	100.4	95.6	92.2	94.9	93.8	108.6	109.9	0.877072	0.141316
Damage-control phosphatase ARMT1 OS=Homo sapiens OX=9606 GN=ARMT1 PE=1 SV=1	89.9	105.6	99.6	103.6	103.2	107.2	101.8	0.984496	0.358461
Threonine synthase-like 1 OS=Homo sapiens OX=9606 GN=THNSL1 PE=1 SV=2	108.8	93.2	101.3	99	102.9	100.7	102.4	0.978027	0.727115
Protein MAK16 homolog OS=Homo sapiens OX=9606 GN=MAK16 PE=1 SV=2	78.6	94.5	80.8	110.1	108.9	86	119.2	0.804867	0.301444
NADH dehydrogenase [ubiquinone] 1 alpha subcomplex subunit 8 OS=Homo sapiens OX=9606 GN=NDUFA8 PE=1 SV=3	95.2	99.9	104	98.9	102.6	105.6	104.3	0.95302	0.0938671
Conserved oligomeric Golgi complex subunit 2 OS=Homo sapiens OX=9606 GN=COG2 PE=1 SV=1	96.9	96.6	99.7	99.7	98.9	107.3	103.5	0.949758	0.0783849
Far upstream element-binding protein 1 OS=Homo sapiens OX=9606 GN=FUBP1 PE=1 SV=3	102.3	93.3	101.9	99.7	102.6	101.8	106.7	0.982456	0.172977
Malonyl-CoA-acyl carrier protein transacylase, mitochondrial OS=Homo sapiens OX=9606 GN=MCAT PE=1 SV=2	100.7	101.9	95.7	100.5	121	101	98.2	0.99604	0.309519
Chromodomain-helicase-DNA-binding protein 3 OS=Homo sapiens OX=9606 GN=CHD3 PE=1 SV=3	88.5	101.5	74.9	97	107.7	83.7	143.5	0.861188	0.245846
AP2-associated protein kinase 1 OS=Homo sapiens OX=9606 GN=AAK1 PE=1 SV=3	99	88.6	102	98.8	120.2	94	104.1	0.950048	0.270199
Serine palmitoyltransferase 3 OS=Homo sapiens OX=9606 GN=SPTLC3 PE=1 SV=3	95.2	102.2	103.1	97.7	99.1	105.9	103.2	0.968508	0.301297
Eukaryotic translation initiation factor 3 subunit K OS=Homo sapiens OX=9606 GN=EIF3K PE=1 SV=1	86.3	101.5	108.5	101.8	101.3	107.4	102.8	0.988813	0.488399
Golgi reassembly-stacking protein 1 OS=Homo sapiens OX=9606 GN=GORASP1 PE=1 SV=3	84.2	89.3	106.2	115.6	100.8	111	102	0.958333	0.551619
Tyrosine-protein phosphatase non-receptor type 14 OS=Homo sapiens OX=9606 GN=PTPN14 PE=1 SV=2	104.7	92.6	106.2	105.5	102.9	101.5	102.1	1.02938	0.983518
Replication protein A 32 kDa subunit OS=Homo sapiens OX=9606 GN=RPA2 PE=1 SV=1	94.7	101.7	102.4	97.9	105	105.1	95	0.950476	0.504441
Non-structural maintenance of chromosomes element 3 homolog OS=Homo sapiens OX=9606 GN=NSMCE3 PE=1 SV=1	108	97.1	93.3	96.3	104.1	105.4	96.4	0.928915	0.494605
Periplakin OS=Homo sapiens OX=9606 GN=PPL PE=1 SV=4	124.2	111.3	87.3	73.3	111.5	104.2	95.2	0.952975	0.757913
40S ribosomal protein S4, X isoform OS=Homo sapiens OX=9606 GN=RPS4X PE=1 SV=2	101.5	99.7	101.7	100.7	102.5	101.9	102.4	0.987305	0.0585757
Ragulator complex protein LAMTOR3 OS=Homo sapiens OX=9606 GN=LAMTOR3 PE=1 SV=1	78.8	100	105.7	104.6	106.4	85	119.2	0.961466	0.599642
60S ribosomal protein L14 OS=Homo sapiens OX=9606 GN=RPL14 PE=1 SV=4	102.8	100.7	106.6	98.1	101.7	101.2	103.1	1.00049	0.982566
NADH dehydrogenase [ubiquinone] 1 alpha subcomplex subunit 13 OS=Homo sapiens OX=9606 GN=NDUFA13 PE=1 SV=3	100.5	101.3	99.4	93.7	103.6	113.2	95.6	0.964768	0.303542
Interleukin-18 OS=Homo sapiens OX=9606 GN=IL18 PE=1 SV=1	98.6	101.7	100.9	99.1	97.8	103.6	106.2	0.965251	0.324605
Protein NipSnap homolog 1 OS=Homo sapiens OX=9606 GN=NIPSNAP1 PE=1 SV=1	78.6	106.4	100.7	93.9	93	110.5	108.5	0.896774	0.332154
Copine-3 OS=Homo sapiens OX=9606 GN=CPNE3 PE=1 SV=1	93.1	102	103.6	100.9	101.5	102.9	103.3	0.985909	0.384401
Death-associated protein 1 OS=Homo sapiens OX=9606 GN=DAP PE=1 SV=3	105.8	94	103.7	119.6	82.6	115.4	98.2	1.0667	0.516315
Serine/arginine-rich splicing factor 2 OS=Homo sapiens OX=9606 GN=SRSF2 PE=1 SV=4	96.3	97.5	93.6	102.1	99.5	102	111.6	0.95	0.11985
Eukaryotic translation initiation factor 3 subunit G OS=Homo sapiens OX=9606 GN=EIF3G PE=1 SV=2	103.3	96.9	99	100.1	103.9	99.5	104.3	0.958133	0.236173
Multivesicular body subunit 12A OS=Homo sapiens OX=9606 GN=MVB12A PE=1 SV=1	99.5	94.1	105.4	99.9	104.9	104	103.1	0.958654	0.182791
Signal transducer and activator of transcription 5B OS=Homo sapiens OX=9606 GN=STAT5B PE=1 SV=2	89.2	99.2	93.8	109.1	94.8	103.2	108.4	0.935078	0.508267
Ubiquitin carboxyl-terminal hydrolase 10 OS=Homo sapiens OX=9606 GN=USP10 PE=1 SV=2	93.8	99.5	103.4	106	102.3	106.3	101.2	0.991691	0.479771
Collagen alpha-1(IV) chain OS=Homo sapiens OX=9606 GN=COL4A1 PE=1 SV=4	109.6	108.7	101.2	98.8	98.7	85	113.7	1.06332	0.507674
Growth hormone-regulated TBC protein 1 OS=Homo sapiens OX=9606 GN=GRTP1 PE=1 SV=4	104.9	101	86.9	93.1	108.8	106.4	100.4	0.912124	0.154353
Intraflagellar transport protein 27 homolog OS=Homo sapiens OX=9606 GN=IFT27 PE=1 SV=1	97.1	102.5	102.9	96.3	107.6	98.9	102.6	0.97271	0.30958
E3 ubiquitin-protein ligase MARCHF6 OS=Homo sapiens OX=9606 GN=MARCHF6 PE=1 SV=2	116.3	127	84	107	104.1	102.8	68.9	1.08609	0.303032
Protein FAM83G OS=Homo sapiens OX=9606 GN=FAM83G PE=1 SV=2	108.6	93	93.6	97.9	98.6	102.8	107.7	0.93142	0.367524
Dysferlin OS=Homo sapiens OX=9606 GN=DYSF PE=1 SV=1	98.2	107.2	97.6	101.5	103.2	101.7	104.2	0.967539	0.507044
55 kDa erythrocyte membrane protein OS=Homo sapiens OX=9606 GN=MPP1 PE=1 SV=2	102.8	99.3	98.9	98.2	103.1	103.2	105.5	0.960271	0.0302133
Persulfide dioxygenase ETHE1, mitochondrial OS=Homo sapiens OX=9606 GN=ETHE1 PE=1 SV=2	99	104.5	97.1	99.6	104.2	95.6	105.9	0.952975	0.594319
26S proteasome non-ATPase regulatory subunit 10 OS=Homo sapiens OX=9606 GN=PSMD10 PE=1 SV=1	99.2	99.7	104.2	100.6	105.6	98.7	102.3	0.978983	0.576663
Serine hydroxymethyltransferase, cytosolic OS=Homo sapiens OX=9606 GN=SHMT1 PE=1 SV=1	101.5	100.3	102.3	94.9	94.3	112.2	102.3	0.986315	0.533263
pre-rRNA 2'-O-ribose RNA methyltransferase FTSJ3 OS=Homo sapiens OX=9606 GN=FTSJ3 PE=1 SV=2	94.8	100.3	100.9	99.3	105.7	102.6	103.3	0.966118	0.0389091
Histidine--tRNA ligase, mitochondrial OS=Homo sapiens OX=9606 GN=HARS2 PE=1 SV=1	108.7	109.1	81.7	90.1	107.3	110	96.1	0.926375	0.461337
Thioredoxin domain-containing protein 17 OS=Homo sapiens OX=9606 GN=TXNDC17 PE=1 SV=1	93.7	92	103.5	98.6	105.8	105.4	105	0.912239	0.0403766
Son of sevenless homolog 1 OS=Homo sapiens OX=9606 GN=SOS1 PE=1 SV=1	98.8	99.6	93.8	106.1	102.6	97.4	105.2	0.966862	0.569846
Mediator of RNA polymerase II transcription subunit 10 OS=Homo sapiens OX=9606 GN=MED10 PE=1 SV=1	103.4	98.7	107.1	101.8	104.9	102.7	97	0.999026	0.687783
Protein FAM162A OS=Homo sapiens OX=9606 GN=FAM162A PE=1 SV=2	99.5	99.6	90.7	101	101.7	103.7	108.6	0.959981	0.0867243
Mitochondrial import receptor subunit TOM34 OS=Homo sapiens OX=9606 GN=TOMM34 PE=1 SV=2	90.5	99.6	98.6	100.6	106.9	101.8	104.8	0.945611	0.0623841
Serine dehydratase-like OS=Homo sapiens OX=9606 GN=SDSL PE=1 SV=1	91.6	104.8	104.1	98.9	101.2	106.1	103.9	0.976901	0.353342
Transcriptional repressor p66-alpha OS=Homo sapiens OX=9606 GN=GATAD2A PE=1 SV=1	92.2	101.8	95.7	98.4	109.9	100.9	105.9	0.916431	0.0465186
Protein FAM83D OS=Homo sapiens OX=9606 GN=FAM83D PE=1 SV=3	99	96.1	102	101.1	105.8	103.1	102.3	0.970417	0.0661756
Transforming acidic coiled-coil-containing protein 1 OS=Homo sapiens OX=9606 GN=TACC1 PE=1 SV=2	101.5	96.9	95.9	101.7	103.1	106.5	102.5	0.962173	0.0596025
Non-receptor tyrosine-protein kinase TYK2 OS=Homo sapiens OX=9606 GN=TYK2 PE=1 SV=3	86.3	94.8	97.7	83.7	108.9	113.2	106.7	0.831497	0.00671664
3-hydroxyacyl-CoA dehydrogenase type-2 OS=Homo sapiens OX=9606 GN=HSD17B10 PE=1 SV=3	92.9	102.4	100.1	100.1	103.2	100.3	104.3	0.969961	0.217096
Ribose-5-phosphate isomerase OS=Homo sapiens OX=9606 GN=RPIA PE=1 SV=3	97.5	109.4	94.1	90.8	101.3	86.9	127.7	0.945706	0.536696
Spindlin-2A OS=Homo sapiens OX=9606 GN=SPIN2A PE=1 SV=3	117.9	102.4	71.8	98.3	116.2	105.2	92.3	0.953897	0.607532
Peptidylprolyl isomerase domain and WD repeat-containing protein 1 OS=Homo sapiens OX=9606 GN=PPWD1 PE=1 SV=1	103.9	98.7	91.4	97.5	103.4	109.2	99.2	0.948743	0.179786
Hexokinase-2 OS=Homo sapiens OX=9606 GN=HK2 PE=1 SV=2	96.5	105	103.6	100.8	93.2	104.4	103.7	0.985535	0.792585
High affinity cationic amino acid transporter 1 OS=Homo sapiens OX=9606 GN=SLC7A1 PE=1 SV=1	106.5	92.5	105.1	99.9	103	94	100.8	1.01687	0.708711
Phosphoserine phosphatase OS=Homo sapiens OX=9606 GN=PSPH PE=1 SV=2	84.9	88	106.7	97.8	91.6	138.3	99.9	0.92993	0.296833
Mucin-1 OS=Homo sapiens OX=9606 GN=MUC1 PE=1 SV=3	101.3	98.8	96.5	111.9	110.3	103	96.7	0.971359	0.825388
GC-rich sequence DNA-binding factor 2 OS=Homo sapiens OX=9606 GN=GCFC2 PE=1 SV=2	104.2	96.7	96.8	96.5	103	101.1	104.6	0.93932	0.127747
Ragulator complex protein LAMTOR5 OS=Homo sapiens OX=9606 GN=LAMTOR5 PE=1 SV=1	97.7	101.8	100.9	105.9	103	88.8	115.9	0.983981	0.890483
Receptor-interacting serine/threonine-protein kinase 1 OS=Homo sapiens OX=9606 GN=RIPK1 PE=1 SV=3	94.2	97.7	99.6	103.7	105.2	104	100.5	0.948558	0.151714
UV excision repair protein RAD23 homolog A OS=Homo sapiens OX=9606 GN=RAD23A PE=1 SV=1	106.8	91.1	101.2	103.3	102.1	107.8	99.8	1.00147	0.580325
Protein YIPF6 OS=Homo sapiens OX=9606 GN=YIPF6 PE=1 SV=2	104.1	99	98.6	106.1	103.1	101.5	104.4	0.984966	0.669328
Pre-mRNA-processing factor 19 OS=Homo sapiens OX=9606 GN=PRPF19 PE=1 SV=1	92	103.1	98.7	100.9	97.5	105.3	104.1	0.958694	0.346479
60S ribosomal protein L4 OS=Homo sapiens OX=9606 GN=RPL4 PE=1 SV=5	104.8	95.5	100.2	100.4	105.6	98.5	103.3	0.970958	0.466906
RNA polymerase II-associated protein 3 OS=Homo sapiens OX=9606 GN=RPAP3 PE=1 SV=2	95.8	98.5	102.3	102.6	105	104.3	95.3	0.962608	0.616214
Glucose-6-phosphate 1-dehydrogenase OS=Homo sapiens OX=9606 GN=G6PD PE=1 SV=4	94.1	97.6	103.6	101.5	100.7	105	104.3	0.954458	0.190393
DNA-directed RNA polymerases I and III subunit RPAC1 OS=Homo sapiens OX=9606 GN=POLR1C PE=1 SV=1	89.2	103.5	93.3	101.3	104.3	102.9	108.5	0.932886	0.102484
Paxillin OS=Homo sapiens OX=9606 GN=PXN PE=1 SV=3	99.7	95.9	98.5	100	106.1	100.7	105.3	0.941121	0.0275028
Ras-related protein Rab-11A OS=Homo sapiens OX=9606 GN=RAB11A PE=1 SV=3	107.1	84.6	105.3	102	130.5	96.4	99.5	1.04171	0.446747
Trafficking protein particle complex subunit 1 OS=Homo sapiens OX=9606 GN=TRAPPC1 PE=1 SV=1	92.3	96.2	100.1	97.6	92.5	104.4	110.1	0.928161	0.277481
Transforming acidic coiled-coil-containing protein 2 OS=Homo sapiens OX=9606 GN=TACC2 PE=1 SV=3	98.1	96.1	103.9	96.9	101.2	102.5	111	0.95122	0.122502
Major prion protein OS=Homo sapiens OX=9606 GN=PRNP PE=1 SV=1	103.7	104.2	101.2	107.1	92.5	99.6	103.7	1.04367	0.137957
Apoptosis-associated speck-like protein containing a CARD OS=Homo sapiens OX=9606 GN=PYCARD PE=1 SV=2	91	102.6	95.8	106.3	109.4	105.6	98.7	0.939394	0.294751
Myotubularin-related protein 1 OS=Homo sapiens OX=9606 GN=MTMR1 PE=1 SV=4	94.8	94.9	94.9	99.7	98.3	109	105.7	0.897824	0.0405448
Nuclear factor 1 C-type OS=Homo sapiens OX=9606 GN=NFIC PE=1 SV=2	108.7	90.6	104	94.5	101.4	111.1	102.8	0.965467	0.355413
Probable leucine--tRNA ligase, mitochondrial OS=Homo sapiens OX=9606 GN=LARS2 PE=1 SV=2	103.1	102.9	102.7	101.8	100	103.4	101	1.01782	0.258916
SUMO-conjugating enzyme UBC9 OS=Homo sapiens OX=9606 GN=UBE2I PE=1 SV=1	93.6	99.1	98.5	103.1	105.5	102.2	105	0.940952	0.0696898
Methanethiol oxidase OS=Homo sapiens OX=9606 GN=SELENBP1 PE=1 SV=2	122.4	121.2	112.7	71.3	89.3	81.6	134.9	1.30963	0.813141
ER membrane protein complex subunit 7 OS=Homo sapiens OX=9606 GN=EMC7 PE=1 SV=1	97.3	102.7	106	97.7	101.3	101.2	103.9	0.989141	0.659461
Coagulation factor V OS=Homo sapiens OX=9606 GN=F5 PE=1 SV=4	93.8	109.5	98.2	99.1	100.3	103.5	103.5	0.95314	0.595827
NADH dehydrogenase [ubiquinone] 1 alpha subcomplex assembly factor 2 OS=Homo sapiens OX=9606 GN=NDUFAF2 PE=1 SV=1	102.9	100.1	98.1	93.9	103.5	103.7	103.4	0.957488	0.0858909
PRKR-interacting protein 1 OS=Homo sapiens OX=9606 GN=PRKRIP1 PE=1 SV=1	94.2	123.7	86.1	98.7	104.5	108.5	80.8	0.922967	0.828496
DNA polymerase alpha catalytic subunit OS=Homo sapiens OX=9606 GN=POLA1 PE=1 SV=2	103.5	99.7	99.9	100.2	100.8	104.2	102.6	0.975146	0.259236
Vacuolar protein sorting-associated protein 52 homolog OS=Homo sapiens OX=9606 GN=VPS52 PE=1 SV=1	109.4	96.1	96.9	94.5	112	89.1	103.6	0.931467	0.748516
Ras-related protein Rap-1b OS=Homo sapiens OX=9606 GN=RAP1B PE=1 SV=1	99.7	95.7	100.9	100.1	112.5	95.7	103.6	0.964286	0.310622
Septin-2 OS=Homo sapiens OX=9606 GN=SEPTIN2 PE=1 SV=1	107.4	97.9	102.4	102.2	103.4	100.6	100.7	1.01589	0.723104
ELL-associated factor 1 OS=Homo sapiens OX=9606 GN=EAF1 PE=1 SV=1	93.4	105.2	109.7	104.9	103	100.8	97.6	1.04216	0.540793
Caspase activity and apoptosis inhibitor 1 OS=Homo sapiens OX=9606 GN=CAAP1 PE=1 SV=2	97.1	98.6	102.9	98.4	105.6	98.4	102.9	0.95724	0.243087
Calcium/calmodulin-dependent protein kinase type II subunit gamma OS=Homo sapiens OX=9606 GN=CAMK2G PE=1 SV=4	95.4	99.8	103.6	111	99	102	102.6	0.997059	0.768446
Ferritin light chain OS=Homo sapiens OX=9606 GN=FTL PE=1 SV=2	102.6	104.2	94.5	105.8	106.9	103	95.8	1.00388	0.976447
CCR4-NOT transcription complex subunit 2 OS=Homo sapiens OX=9606 GN=CNOT2 PE=1 SV=1	99.7	92.1	100.8	88.9	108.3	93	110.6	0.885503	0.195644
Rab GTPase-activating protein 1-like, isoform 10 OS=Homo sapiens OX=9606 GN=RABGAP1L PE=1 SV=1	111.1	97.5	94.6	88.4	105.6	99.6	104.4	0.920019	0.408234
Glyoxylate reductase/hydroxypyruvate reductase OS=Homo sapiens OX=9606 GN=GRHPR PE=1 SV=1	101.1	99.6	97.9	97.8	102.3	102.5	107.7	0.963415	0.0337096
Vascular endothelial zinc finger 1 OS=Homo sapiens OX=9606 GN=VEZF1 PE=1 SV=2	102.6	83.5	77.3	92.7	109.5	109.6	108.7	0.804566	0.0269602
RuvB-like 1 OS=Homo sapiens OX=9606 GN=RUVBL1 PE=1 SV=1	98.5	99.6	100.6	97.7	100.3	104.5	103.7	0.955159	0.0360621
Probable tRNA pseudouridine synthase 1 OS=Homo sapiens OX=9606 GN=TRUB1 PE=1 SV=1	107.6	102.2	97.3	94.8	113.2	99.9	104.8	0.951813	0.292072
Coiled-coil and C2 domain-containing protein 1B OS=Homo sapiens OX=9606 GN=CC2D1B PE=1 SV=1	92.3	99.4	103.4	97.7	103	106.8	101.9	0.956796	0.115162
Serine/arginine-rich splicing factor 1 OS=Homo sapiens OX=9606 GN=SRSF1 PE=1 SV=2	96.4	97.6	100.5	99.9	106.8	103	102.3	0.958738	0.0208582
Spermidine synthase OS=Homo sapiens OX=9606 GN=SRM PE=1 SV=1	88.1	100.5	100.5	98.5	97.9	106	106.6	0.938679	0.179174
RNA guanine-N7 methyltransferase activating subunit OS=Homo sapiens OX=9606 GN=RAMAC PE=1 SV=1	91.2	88.5	111	103	97.4	104.2	108.1	0.931862	0.506999
Misshapen-like kinase 1 OS=Homo sapiens OX=9606 GN=MINK1 PE=1 SV=2	97	98.2	98.8	96.3	103.8	101.9	103.2	0.945736	0.00120697
Negative elongation factor E OS=Homo sapiens OX=9606 GN=NELFE PE=1 SV=3	121	102	97.5	96.8	98.3	103	99.5	1.00251	0.577669
Nuclear protein localization protein 4 homolog OS=Homo sapiens OX=9606 GN=NPLOC4 PE=1 SV=3	102.2	99.8	100	103.8	104.5	101.9	102.6	0.98538	0.287288
ATPase GET3 OS=Homo sapiens OX=9606 GN=GET3 PE=1 SV=2	93	104.4	99.7	97.4	97.2	108.1	102.7	0.959591	0.341893
Nuclear receptor-binding factor 2 OS=Homo sapiens OX=9606 GN=NRBF2 PE=1 SV=1	90.1	100.8	104.6	105.4	99.3	102.7	103.1	1	0.744764
TRAF family member-associated NF-kappa-B activator OS=Homo sapiens OX=9606 GN=TANK PE=1 SV=2	102.5	94.6	93.1	105.9	109.2	103.8	96.3	0.949422	0.435181
Protein O-linked-mannose beta-1,4-N-acetylglucosaminyltransferase 2 OS=Homo sapiens OX=9606 GN=POMGNT2 PE=1 SV=1	104	99.5	96.2	105.7	102.8	110.3	73	0.989786	0.570708
Protein BRAWNIN OS=Homo sapiens OX=9606 GN=BRAWNIN PE=1 SV=2	106.9	97.2	103	103.7	100.8	93	104	1.0253	0.387789
DDB1- and CUL4-associated factor 5 OS=Homo sapiens OX=9606 GN=DCAF5 PE=1 SV=2	93.5	92.9	101	101.7	107.1	95.7	103.9	0.935996	0.268365
Vacuolar fusion protein MON1 homolog A OS=Homo sapiens OX=9606 GN=MON1A PE=1 SV=3	99.1	99.7	102.4	106.7	104	104.4	98.3	0.971635	0.925536
General transcription factor IIF subunit 1 OS=Homo sapiens OX=9606 GN=GTF2F1 PE=1 SV=2	83.6	101	101.4	98.8	107.7	105.1	105	0.950523	0.112933
Cilia- and flagella-associated protein 298 OS=Homo sapiens OX=9606 GN=CFAP298 PE=1 SV=1	96.3	104.6	108.6	98.6	105.1	101.2	98.2	1.00395	0.89314
G patch domain-containing protein 4 OS=Homo sapiens OX=9606 GN=GPATCH4 PE=1 SV=2	111	87.5	91.1	94.9	109.2	103.4	105.4	0.882353	0.177563
Protein S100-A4 OS=Homo sapiens OX=9606 GN=S100A4 PE=1 SV=1	101.4	95	98.1	103.4	104.6	98.3	104.4	0.95546	0.337349
Low-density lipoprotein receptor-related protein 10 OS=Homo sapiens OX=9606 GN=LRP10 PE=1 SV=2	109.6	103.9	94.9	105.1	94.5	99.4	104.9	1.05131	0.432729
Exosome RNA helicase MTR4 OS=Homo sapiens OX=9606 GN=MTREX PE=1 SV=3	92	104.5	100.2	101.2	99.7	103.5	104.2	0.972947	0.413117
Lysine-specific demethylase 5B OS=Homo sapiens OX=9606 GN=KDM5B PE=1 SV=3	109.5	92.2	88.8	97.8	103.6	104.9	94.4	0.916988	0.547745
Poly(rC)-binding protein 1 OS=Homo sapiens OX=9606 GN=PCBP1 PE=1 SV=2	95.4	97.8	103.1	98.6	101.2	102.6	110.9	0.957115	0.10882
Taperin OS=Homo sapiens OX=9606 GN=TPRN PE=1 SV=2	105.9	93.5	95.5	99.4	103.7	121.3	89.4	0.93973	0.490382
Glutamine-rich protein 1 OS=Homo sapiens OX=9606 GN=QRICH1 PE=1 SV=1	96.6	96.8	99.9	97.3	110.2	102.7	103.8	0.934971	0.0143963
Syntaxin-17 OS=Homo sapiens OX=9606 GN=STX17 PE=1 SV=2	110.6	82	98.9	101.6	101.8	112.3	99.3	0.984774	0.464071
Pseudouridine-5'-phosphatase OS=Homo sapiens OX=9606 GN=PUDP PE=1 SV=3	89	102	99.3	101.9	104	99.8	105.1	0.967308	0.261708
Ubiquitin-conjugating enzyme E2 T OS=Homo sapiens OX=9606 GN=UBE2T PE=1 SV=1	95.6	101.8	97.1	95.1	112.9	99.8	103	0.935437	0.0917602
Endothelial protein C receptor OS=Homo sapiens OX=9606 GN=PROCR PE=1 SV=1	78.8	86.1	109.7	112.5	113.3	103	101.8	0.950485	0.415112
C2 domain-containing protein 5 OS=Homo sapiens OX=9606 GN=C2CD5 PE=1 SV=1	115.8	105.6	96.8	92.5	109.5	90.9	105.3	0.961064	0.923814
TELO2-interacting protein 1 homolog OS=Homo sapiens OX=9606 GN=TTI1 PE=1 SV=3	103.3	99.9	97.1	104.1	104.3	82.7	109.9	0.974113	0.778802
Retinoic acid-induced protein 1 OS=Homo sapiens OX=9606 GN=RAI1 PE=1 SV=2	98.5	97.2	96.3	95.6	107.1	104.5	102.4	0.925837	0.00227878
Protein LTV1 homolog OS=Homo sapiens OX=9606 GN=LTV1 PE=1 SV=1	99.1	100.7	94	108.8	103.5	99.1	105.7	0.965217	0.617444
Coilin OS=Homo sapiens OX=9606 GN=COIL PE=1 SV=1	95.9	98.8	99	107	103.5	102.4	105.9	0.955556	0.2585
Leucine-rich repeat-containing protein 42 OS=Homo sapiens OX=9606 GN=LRRC42 PE=1 SV=1	108.7	90.1	97.3	97.4	113.3	94.1	103.6	0.939672	0.452229
OTU domain-containing protein 5 OS=Homo sapiens OX=9606 GN=OTUD5 PE=1 SV=1	94.1	87.2	107.9	80.9	106.7	116.1	100.6	0.849578	0.108246
Egl nine homolog 1 OS=Homo sapiens OX=9606 GN=EGLN1 PE=1 SV=1	100.4	99.2	99.8	103.1	94.2	102.6	104.2	0.975634	0.92073
Thioredoxin-like protein 1 OS=Homo sapiens OX=9606 GN=TXNL1 PE=1 SV=3	101	100	103.1	102.1	101.7	99.2	104.4	0.998525	0.889798
EH domain-binding protein 1-like protein 1 OS=Homo sapiens OX=9606 GN=EHBP1L1 PE=1 SV=2	108.9	101.1	97.5	100	106.9	100.7	98.1	0.99851	0.994784
NADH dehydrogenase [ubiquinone] 1 beta subcomplex subunit 2, mitochondrial OS=Homo sapiens OX=9606 GN=NDUFB2 PE=1 SV=1	104.1	102.2	99.7	104.4	98.4	107	100.7	1.02433	0.829869
Leucine-rich repeat and calponin homology domain-containing protein 1 OS=Homo sapiens OX=9606 GN=LRCH1 PE=1 SV=3	107.3	95.5	101.8	100	103.2	97.4	102.8	0.981518	0.996148
Tuberin OS=Homo sapiens OX=9606 GN=TSC2 PE=1 SV=2	105.2	101.7	94.5	110.2	102.4	96.9	101.9	1.01521	0.574996
Ubiquitin-conjugating enzyme E2 A OS=Homo sapiens OX=9606 GN=UBE2A PE=1 SV=2	87.1	93.7	99.3	112.4	106.2	101.6	102	0.946078	0.463102
Dystroglycan OS=Homo sapiens OX=9606 GN=DAG1 PE=1 SV=2	98.7	101.2	97.4	99.2	116.3	94.4	102	0.970098	0.391769
Structural maintenance of chromosomes protein 6 OS=Homo sapiens OX=9606 GN=SMC6 PE=1 SV=2	99	96	94.1	92.9	87.6	107.1	104.1	0.913064	0.474966
WD repeat-containing protein 92 OS=Homo sapiens OX=9606 GN=WDR92 PE=1 SV=1	101	100.8	97.3	98.8	106.2	97.7	102.3	0.975562	0.311604
Ras GTPase-activating protein-binding protein 1 OS=Homo sapiens OX=9606 GN=G3BP1 PE=1 SV=1	99	97.2	99.6	101.6	104.8	102.4	100.4	0.969727	0.0890283
39S ribosomal protein L50, mitochondrial OS=Homo sapiens OX=9606 GN=MRPL50 PE=1 SV=2	105.5	97.4	102.3	100.8	104.9	104.5	96.9	0.97177	0.846836
Nucleosome-remodeling factor subunit BPTF OS=Homo sapiens OX=9606 GN=BPTF PE=1 SV=3	112.5	93.3	92.3	101.9	102.8	102.1	106.8	0.949416	0.523125
Splicing factor YJU2 OS=Homo sapiens OX=9606 GN=YJU2 PE=1 SV=1	97.5	99.9	100.6	93.7	104	103.9	100	0.949952	0.0797494
Fumarylacetoacetate hydrolase domain-containing protein 2A OS=Homo sapiens OX=9606 GN=FAHD2A PE=1 SV=1	99.1	94.4	103.4	104.4	107.1	104	97.7	0.973558	0.496498
Queuine tRNA-ribosyltransferase catalytic subunit 1 OS=Homo sapiens OX=9606 GN=QTRT1 PE=1 SV=3	80.2	107.6	92.8	103.3	90.4	112.2	106.2	0.923258	0.476497
G patch domain-containing protein 8 OS=Homo sapiens OX=9606 GN=GPATCH8 PE=1 SV=2	105.1	93.6	99.5	99	105.5	103.1	99.6	0.962658	0.322399
Sterol-4-alpha-carboxylate 3-dehydrogenase, decarboxylating OS=Homo sapiens OX=9606 GN=NSDHL PE=1 SV=2	93.6	100.2	101	97.3	105.3	95.9	107.2	0.937797	0.234294
BET1 homolog OS=Homo sapiens OX=9606 GN=BET1 PE=1 SV=1	98.9	104.2	100.8	93.2	92.9	105.8	104.4	0.956418	0.704165
CGG triplet repeat-binding protein 1 OS=Homo sapiens OX=9606 GN=CGGBP1 PE=1 SV=2	99.5	78.9	85.8	89.5	119.5	108.6	101.8	0.80709	0.023165
Inositol polyphosphate 4-phosphatase type II OS=Homo sapiens OX=9606 GN=INPP4B PE=1 SV=4	102.1	85	112	103.4	104.8	96.3	103.4	0.993714	0.905943
Inositol monophosphatase 2 OS=Homo sapiens OX=9606 GN=IMPA2 PE=1 SV=1	105.3	92.7	95.7	93.7	109.1	93.8	104.7	0.904489	0.316783
Uveal autoantigen with coiled-coil domains and ankyrin repeats OS=Homo sapiens OX=9606 GN=UACA PE=1 SV=2	96.3	100.1	99.8	96.8	104.7	99.5	105	0.938873	0.0519807
Endoribonuclease Dicer OS=Homo sapiens OX=9606 GN=DICER1 PE=1 SV=3	97.6	100.3	99.1	98.7	103.7	101.1	105.6	0.953713	0.0161792
NADH dehydrogenase [ubiquinone] 1 subunit C1, mitochondrial OS=Homo sapiens OX=9606 GN=NDUFC1 PE=1 SV=1	85.9	106.3	99.4	96.1	90.3	112.8	105.9	0.923041	0.454678
Exportin-T OS=Homo sapiens OX=9606 GN=XPOT PE=1 SV=2	82.9	112.3	99.2	99.6	90.2	107.2	106.2	0.93597	0.763261
NFX1-type zinc finger-containing protein 1 OS=Homo sapiens OX=9606 GN=ZNFX1 PE=2 SV=2	103.5	98.2	96.8	95.7	104.1	97.9	104.7	0.936599	0.236012
Dysbindin OS=Homo sapiens OX=9606 GN=DTNBP1 PE=1 SV=1	105.5	94.1	96.5	95.9	103.1	110.4	96.9	0.933075	0.273577
eEF1A lysine and N-terminal methyltransferase OS=Homo sapiens OX=9606 GN=EEF1AKNMT PE=1 SV=1	98.9	98.1	98.8	98.9	105.2	102.1	104.2	0.948656	0.00131718
Serine/threonine-protein kinase 26 OS=Homo sapiens OX=9606 GN=STK26 PE=1 SV=2	98.1	98.2	101.6	97.6	107.8	102.1	100.4	0.961312	0.0890677
Small glutamine-rich tetratricopeptide repeat-containing protein alpha OS=Homo sapiens OX=9606 GN=SGTA PE=1 SV=1	98.6	95.1	100.1	100.2	103.1	103.2	104.2	0.962694	0.0177812
RNA helicase aquarius OS=Homo sapiens OX=9606 GN=AQR PE=1 SV=4	94.5	106.1	100.2	98.8	103.3	110.2	93.1	0.963214	0.666707
FACT complex subunit SSRP1 OS=Homo sapiens OX=9606 GN=SSRP1 PE=1 SV=1	97	100.2	103.7	96.5	103.3	101.7	103.9	0.954501	0.137339
2-(3-amino-3-carboxypropyl)histidine synthase subunit 2 OS=Homo sapiens OX=9606 GN=DPH2 PE=1 SV=1	98.7	101.4	102.2	87.8	103.3	101.8	110.2	0.968538	0.152553
Calmodulin-regulated spectrin-associated protein 1 OS=Homo sapiens OX=9606 GN=CAMSAP1 PE=1 SV=2	89.9	96.1	92.5	111.3	102.4	101.5	113.2	0.920898	0.258953
tRNA-splicing endonuclease subunit Sen54 OS=Homo sapiens OX=9606 GN=TSEN54 PE=1 SV=3	91.4	114.8	99.9	95.5	130.3	105.7	69.8	0.924314	0.926871
Rab GDP dissociation inhibitor alpha OS=Homo sapiens OX=9606 GN=GDI1 PE=1 SV=2	95.7	102	103.8	101.1	101.4	101.5	105.1	1.00049	0.420683
Pyridoxal phosphate homeostasis protein OS=Homo sapiens OX=9606 GN=PLPBP PE=1 SV=1	97.3	92.9	100.3	92.2	100.6	105.8	106.8	0.898866	0.0255209
Sepiapterin reductase OS=Homo sapiens OX=9606 GN=SPR PE=1 SV=1	95.4	100.1	99.3	100	102.3	102.7	108	0.970302	0.0388123
RING finger and CHY zinc finger domain-containing protein 1 OS=Homo sapiens OX=9606 GN=RCHY1 PE=1 SV=1	105.8	101.1	103.3	105.3	98.5	98	106.5	1.05888	0.324098
Serine/threonine-protein phosphatase 2A 56 kDa regulatory subunit alpha isoform OS=Homo sapiens OX=9606 GN=PPP2R5A PE=1 SV=1	92.8	100.3	98.4	102.9	102.5	104.3	103.8	0.957129	0.113414
Epsin-1 OS=Homo sapiens OX=9606 GN=EPN1 PE=1 SV=2	100.1	98.8	96.8	94.7	104.9	98.5	105	0.932316	0.0712975
SH3 domain-containing protein 19 OS=Homo sapiens OX=9606 GN=SH3D19 PE=1 SV=2	100.1	106.2	107.1	102.5	111.2	98.6	89.4	1.05832	0.484972
Serine/arginine-rich splicing factor 11 OS=Homo sapiens OX=9606 GN=SRSF11 PE=1 SV=1	100.2	91.1	103.6	104	110.3	104	97.9	0.979808	0.392683
tRNA (cytosine(72)-C(5))-methyltransferase NSUN6 OS=Homo sapiens OX=9606 GN=NSUN6 PE=1 SV=1	89.7	101.4	96.1	88	105.7	103.5	105.1	0.88392	0.0308014
Tetratricopeptide repeat protein 17 OS=Homo sapiens OX=9606 GN=TTC17 PE=1 SV=1	100.3	99.4	100.4	99.3	101.2	103	103.7	0.969417	0.0112605
Chloride intracellular channel protein 4 OS=Homo sapiens OX=9606 GN=CLIC4 PE=1 SV=4	94.6	98.3	104.1	100.2	105.2	97.8	104.1	0.95341	0.358304
Fatty acid desaturase 3 OS=Homo sapiens OX=9606 GN=FADS3 PE=1 SV=1	106.7	97.7	96.6	109.6	103.1	102	96.6	1.00196	0.639622
Ceramide transfer protein OS=Homo sapiens OX=9606 GN=CERT1 PE=1 SV=1	102.1	97.4	96.3	100.1	106.4	103.1	101.9	0.957808	0.0534469
Sulfhydryl oxidase 2 OS=Homo sapiens OX=9606 GN=QSOX2 PE=1 SV=3	93.2	99.2	104.2	94.8	98.7	104.3	110.2	0.93001	0.165028
(E3-independent) E2 ubiquitin-conjugating enzyme OS=Homo sapiens OX=9606 GN=UBE2O PE=1 SV=3	103.2	99.6	103	97.2	102.3	101.8	102.2	0.991194	0.466163
Glycerophosphodiester phosphodiesterase 1 OS=Homo sapiens OX=9606 GN=GDE1 PE=1 SV=1	93.4	117.1	99.1	107.1	95.8	103.8	100.1	1.02997	0.532871
Fumarylacetoacetase OS=Homo sapiens OX=9606 GN=FAH PE=1 SV=2	95.8	97.7	98.9	102.6	102.4	104.8	103.3	0.951597	0.0455604
GTP-binding protein SAR1b OS=Homo sapiens OX=9606 GN=SAR1B PE=1 SV=1	98.8	91.9	102.5	98.5	104.5	99	105.6	0.944019	0.162284
Repressor of RNA polymerase III transcription MAF1 homolog OS=Homo sapiens OX=9606 GN=MAF1 PE=1 SV=2	78.2	99.2	83.3	112.9	105.6	107.9	97.2	0.86411	0.343644
Syntaxin-binding protein 2 OS=Homo sapiens OX=9606 GN=STXBP2 PE=1 SV=2	105	97.8	99.8	102.6	102.5	97.9	102.6	0.987317	0.900161
Toll-interacting protein OS=Homo sapiens OX=9606 GN=TOLLIP PE=1 SV=1	100.8	100	98.9	91.9	103.6	113.8	96.6	0.959942	0.219624
Matrix metalloproteinase-14 OS=Homo sapiens OX=9606 GN=MMP14 PE=1 SV=3	91.9	104.9	104.4	99.2	103.6	101.2	104.9	0.982625	0.434411
Leukocyte receptor cluster member 1 OS=Homo sapiens OX=9606 GN=LENG1 PE=1 SV=1	102.6	92.4	100.1	99.3	104.7	107.2	94	0.952245	0.465108
Replication termination factor 2 OS=Homo sapiens OX=9606 GN=RTF2 PE=1 SV=3	84.3	101.5	99.2	105.2	105.3	104.7	99.4	0.958453	0.368332
Serum paraoxonase/arylesterase 2 OS=Homo sapiens OX=9606 GN=PON2 PE=1 SV=4	96.3	105.6	100.6	101.4	102.6	98.8	103.7	0.984405	0.789483
Polypeptide N-acetylgalactosaminyltransferase 4 OS=Homo sapiens OX=9606 GN=GALNT4 PE=1 SV=2	103.9	108.1	84.3	95.9	103.7	100.3	105.2	0.963356	0.462792
Probable tRNA N6-adenosine threonylcarbamoyltransferase OS=Homo sapiens OX=9606 GN=OSGEP PE=1 SV=1	110.9	96.2	94.6	103.3	110.7	101.7	101.2	0.980826	0.54917
U1 small nuclear ribonucleoprotein C OS=Homo sapiens OX=9606 GN=SNRPC PE=1 SV=1	100.2	98.8	104	101.2	104.3	91.4	109	0.965484	0.914759
ATP-dependent 6-phosphofructokinase, platelet type OS=Homo sapiens OX=9606 GN=PFKP PE=1 SV=2	96	100.1	100.9	98.3	105.4	102.9	103.3	0.96031	0.0173003
Probable ATP-dependent RNA helicase DDX5 OS=Homo sapiens OX=9606 GN=DDX5 PE=1 SV=1	97.1	99	99.5	94.5	104.5	102.8	105.1	0.938278	0.00623506
Tripartite motif-containing protein 14 OS=Homo sapiens OX=9606 GN=TRIM14 PE=1 SV=2	88.3	97.8	96.4	103.6	108.9	111.2	89.1	0.891644	0.390097
Chromatin complexes subunit BAP18 OS=Homo sapiens OX=9606 GN=BAP18 PE=1 SV=1	89.6	97.5	104.7	98.8	97.1	104.6	109.9	0.938337	0.252984
Methylenetetrahydrofolate reductase OS=Homo sapiens OX=9606 GN=MTHFR PE=1 SV=3	109.4	94.6	96.9	87.9	103.6	109	102	0.924228	0.229494
Tight junction-associated protein 1 OS=Homo sapiens OX=9606 GN=TJAP1 PE=1 SV=1	109.2	98.7	99.7	98.8	98.2	104.2	101.5	0.977833	0.931938
Phosphoribosyltransferase domain-containing protein 1 OS=Homo sapiens OX=9606 GN=PRTFDC1 PE=1 SV=1	129.8	85.7	110.7	83.3	108.5	102.6	90.2	0.957115	0.893776
Splicing factor 3B subunit 5 OS=Homo sapiens OX=9606 GN=SF3B5 PE=1 SV=1	100.4	97.3	103.8	103.9	102.6	88.5	110.3	0.995127	0.882015
2-hydroxyacyl-CoA lyase 1 OS=Homo sapiens OX=9606 GN=HACL1 PE=1 SV=2	111.5	102.2	102.2	108.8	105.9	106.4	70.4	0.996223	0.300934
Inorganic pyrophosphatase 2, mitochondrial OS=Homo sapiens OX=9606 GN=PPA2 PE=1 SV=2	108.3	94.9	101.5	102.4	102.7	97.2	103.3	0.992697	0.852951
Polyhomeotic-like protein 2 OS=Homo sapiens OX=9606 GN=PHC2 PE=1 SV=1	104.5	94.3	98.9	100.3	107.9	103.8	99.4	0.959538	0.249638
Albumin OS=Homo sapiens OX=9606 GN=ALB PE=1 SV=2	102.7	100.6	123.5	91.7	96.3	73.4	113.4	1.05556	0.450692
CD99 antigen-like protein 2 OS=Homo sapiens OX=9606 GN=CD99L2 PE=1 SV=1	108.6	102.8	99.7	96.7	99.6	97.7	117.5	1.01657	0.644122
Gamma-enolase OS=Homo sapiens OX=9606 GN=ENO2 PE=1 SV=3	96.6	100.8	102.2	102.5	105.4	94.8	104.1	0.975024	0.789363
Disks large homolog 3 OS=Homo sapiens OX=9606 GN=DLG3 PE=1 SV=2	108.1	94.8	94.5	97.3	108.4	105.3	91.5	0.912156	0.618581
AP-1 complex subunit sigma-2 OS=Homo sapiens OX=9606 GN=AP1S2 PE=1 SV=1	96.3	98.2	105.6	94.5	102.1	123.8	92.5	0.952498	0.406746
Geranylgeranyl transferase type-2 subunit alpha OS=Homo sapiens OX=9606 GN=RABGGTA PE=1 SV=2	92.5	105.4	101.2	100.7	98.9	102.3	104.4	0.986804	0.603684
Thyroid receptor-interacting protein 11 OS=Homo sapiens OX=9606 GN=TRIP11 PE=1 SV=3	104	97.6	96.6	98.6	103.4	101.5	103.6	0.948743	0.133865
Thyroid receptor-interacting protein 6 OS=Homo sapiens OX=9606 GN=TRIP6 PE=1 SV=3	100	98.2	100	97.8	96.3	104.5	105.7	0.948325	0.271969
Golgin subfamily B member 1 OS=Homo sapiens OX=9606 GN=GOLGB1 PE=1 SV=2	105.9	98.9	98.8	100.5	102.4	104.5	98.7	0.973633	0.743508
Intracellular hyaluronan-binding protein 4 OS=Homo sapiens OX=9606 GN=HABP4 PE=1 SV=1	75.6	111.3	112.5	96.1	84.6	128.5	101.4	1.02268	0.703384
Intersectin-1 OS=Homo sapiens OX=9606 GN=ITSN1 PE=1 SV=3	103.6	99.4	99.9	94.4	108.1	102.7	102.4	0.970302	0.121138
Mitochondrial ubiquitin ligase activator of NFKB 1 OS=Homo sapiens OX=9606 GN=MUL1 PE=1 SV=1	91.2	95.1	99.3	105.6	103.9	108.5	97.9	0.935515	0.262192
60S ribosomal protein L9 OS=Homo sapiens OX=9606 GN=RPL9 PE=1 SV=1	99	98.9	105.1	100.7	102.9	96.9	103	0.97036	0.997372
Thioredoxin domain-containing protein 9 OS=Homo sapiens OX=9606 GN=TXNDC9 PE=1 SV=2	101.1	82.8	99.4	77.7	112.3	96.2	108.5	0.839631	0.113801
U5 small nuclear ribonucleoprotein 40 kDa protein OS=Homo sapiens OX=9606 GN=SNRNP40 PE=1 SV=1	77.3	99.2	98.2	101	106.4	102.8	109.8	0.927632	0.127895
Cold-inducible RNA-binding protein OS=Homo sapiens OX=9606 GN=CIRBP PE=1 SV=1	102.1	98.6	97.8	102.6	106.7	102.2	100.6	0.981898	0.226309
Antiviral innate immune response receptor RIG-I OS=Homo sapiens OX=9606 GN=DDX58 PE=1 SV=2	88	107.9	95.2	101.2	98.9	109	104.6	0.938815	0.32514
28S ribosomal protein S9, mitochondrial OS=Homo sapiens OX=9606 GN=MRPS9 PE=1 SV=2	90.2	103.7	100.6	98	95.7	106.1	104.8	0.947519	0.394632
SHC-transforming protein 1 OS=Homo sapiens OX=9606 GN=SHC1 PE=1 SV=4	105.8	98.7	100.3	93.5	105.1	92	104.8	0.949427	0.830514
Nucleolar protein 3 OS=Homo sapiens OX=9606 GN=NOL3 PE=1 SV=2	97.3	101	96.8	104.1	102.6	101	106.1	0.966374	0.209654
TBC1 domain family member 9B OS=Homo sapiens OX=9606 GN=TBC1D9B PE=1 SV=3	95.9	98.4	101.1	104.4	102.6	101.8	104.2	0.972222	0.249204
26S proteasome non-ATPase regulatory subunit 6 OS=Homo sapiens OX=9606 GN=PSMD6 PE=1 SV=1	99.3	102.6	101.7	101.9	103.2	102.7	97.1	0.991237	0.846822
Histidine triad nucleotide-binding protein 2, mitochondrial OS=Homo sapiens OX=9606 GN=HINT2 PE=1 SV=1	97.2	93.7	104.8	96.8	112.8	93.8	104	0.932692	0.360448
Kinesin-like protein KIF1B OS=Homo sapiens OX=9606 GN=KIF1B PE=1 SV=5	91.3	98	100.1	101.1	104	101.6	104.6	0.952404	0.0871052
Electron transfer flavoprotein subunit alpha, mitochondrial OS=Homo sapiens OX=9606 GN=ETFA PE=1 SV=1	96.6	99.4	101.9	100.6	105.3	100.3	102.9	0.971817	0.135126
Ubiquitin carboxyl-terminal hydrolase 13 OS=Homo sapiens OX=9606 GN=USP13 PE=1 SV=2	106.4	94.6	102.4	100.2	105.4	95.7	102.1	0.992165	0.966381
Protein kinase C-binding protein 1 OS=Homo sapiens OX=9606 GN=ZMYND8 PE=1 SV=2	102.9	95	101.1	100.2	103.4	98.6	104.7	0.973404	0.381451
Mitochondrial pyruvate carrier 2 OS=Homo sapiens OX=9606 GN=MPC2 PE=1 SV=1	100.2	97.8	93.6	97.8	107.5	99.1	106.8	0.91573	0.0504038
WD repeat-containing protein 82 OS=Homo sapiens OX=9606 GN=WDR82 PE=1 SV=1	85.3	100.5	97.3	90.8	93.6	113.1	106.8	0.880618	0.138575
Elongator complex protein 1 OS=Homo sapiens OX=9606 GN=ELP1 PE=1 SV=3	93.5	103	104.5	100.7	94.3	105.3	103.6	0.983108	0.88065
Aminoacyl tRNA synthase complex-interacting multifunctional protein 1 OS=Homo sapiens OX=9606 GN=AIMP1 PE=1 SV=2	102.2	97.5	100.9	97.9	100.5	102.5	105.4	0.969756	0.138685
Torsin-1A OS=Homo sapiens OX=9606 GN=TOR1A PE=1 SV=1	87.9	104.7	103.4	98.2	102.5	105.1	102.3	0.983415	0.347177
60S ribosomal protein L39 OS=Homo sapiens OX=9606 GN=RPL39 PE=1 SV=2	106.9	110.7	95.5	100	103.7	100.3	101.4	1.02022	0.73493
UDP-glucose 6-dehydrogenase OS=Homo sapiens OX=9606 GN=UGDH PE=1 SV=1	103.1	99.2	104.2	99.9	100.3	101.4	102.8	1.00099	0.951303
SPRY domain-containing protein 7 OS=Homo sapiens OX=9606 GN=SPRYD7 PE=1 SV=2	95.7	84.5	102	106.6	106.1	100.3	105.9	0.933428	0.293653
ER membrane protein complex subunit 4 OS=Homo sapiens OX=9606 GN=EMC4 PE=1 SV=2	96	107.3	98.3	95.4	103.7	87.2	112.7	0.936837	0.793058
HAUS augmin-like complex subunit 6 OS=Homo sapiens OX=9606 GN=HAUS6 PE=1 SV=2	102.9	101.7	99	100.4	105.2	99.4	101.5	0.995567	0.576706
Coiled-coil domain-containing protein 32 OS=Homo sapiens OX=9606 GN=CCDC32 PE=1 SV=2	105	88	91.3	95.4	117.1	104.9	98.8	0.889895	0.113421
Cytochrome c oxidase subunit 6A1, mitochondrial OS=Homo sapiens OX=9606 GN=COX6A1 PE=1 SV=4	95.5	96.3	99.8	98.9	101.9	105.4	104.9	0.93041	0.00817798
Digestive organ expansion factor homolog OS=Homo sapiens OX=9606 GN=DIEXF PE=1 SV=2	103.5	93.9	100.8	102.1	101.8	101.2	101.6	0.998524	0.58868
Gamma-aminobutyric acid receptor-associated protein-like 2 OS=Homo sapiens OX=9606 GN=GABARAPL2 PE=1 SV=1	85.6	110.8	94.1	85.3	125.3	92.2	99.4	0.903924	0.336223
NADH dehydrogenase [ubiquinone] flavoprotein 2, mitochondrial OS=Homo sapiens OX=9606 GN=NDUFV2 PE=1 SV=2	95.7	102.4	97.1	108.3	103.9	95.5	106.3	0.960058	0.823392
Tyrosine-protein kinase BAZ1B OS=Homo sapiens OX=9606 GN=BAZ1B PE=1 SV=2	102.9	106.4	99.6	97	98.8	103.4	101.7	0.995575	0.950095
Cysteine desulfurase, mitochondrial OS=Homo sapiens OX=9606 GN=NFS1 PE=1 SV=3	95.3	105.3	100.3	100.7	104.5	102.9	99.9	0.976676	0.48042
Kinesin-like protein KIF11 OS=Homo sapiens OX=9606 GN=KIF11 PE=1 SV=2	99	107	101.7	97	91.5	103.9	101	0.993564	0.582957
Nucleoporin Nup37 OS=Homo sapiens OX=9606 GN=NUP37 PE=1 SV=1	95.4	98.6	95.7	96.7	102.3	101.2	114.9	0.940371	0.0528253
Midasin OS=Homo sapiens OX=9606 GN=MDN1 PE=1 SV=2	106.8	98.8	108	99.8	99.1	92.3	106.1	1.04238	0.380191
N-acylneuraminate-9-phosphatase OS=Homo sapiens OX=9606 GN=NANP PE=1 SV=1	91.1	100	118	103.6	83.8	118.8	94.7	1.07497	0.723716
CD166 antigen OS=Homo sapiens OX=9606 GN=ALCAM PE=1 SV=2	97.8	100.2	105.4	100.6	102.8	94.3	102.6	0.978558	0.7294
Complement C3 OS=Homo sapiens OX=9606 GN=C3 PE=1 SV=2	103	96.8	99	99.5	104.8	99	102.9	0.964529	0.258304
HAUS augmin-like complex subunit 7 OS=Homo sapiens OX=9606 GN=HAUS7 PE=1 SV=3	98.5	110.5	83.2	100.3	101.8	97	103.8	0.976424	0.706531
CUE domain-containing protein 2 OS=Homo sapiens OX=9606 GN=CUEDC2 PE=1 SV=1	95.4	79.2	85.2	83.6	107.6	107.2	128.3	0.784387	0.0101618
CXXC motif containing zinc binding protein OS=Homo sapiens OX=9606 GN=CZIB PE=1 SV=1	90.5	98.3	96.9	99.3	108.3	104.3	99.9	0.935762	0.0509601
Quinone oxidoreductase PIG3 OS=Homo sapiens OX=9606 GN=TP53I3 PE=1 SV=2	101.7	92.9	99.7	96.8	102.2	109.2	97.3	0.96135	0.221266
Mucosa-associated lymphoid tissue lymphoma translocation protein 1 OS=Homo sapiens OX=9606 GN=MALT1 PE=1 SV=1	97.3	105.9	100.6	96.8	107.7	99.1	101.1	0.978734	0.485131
7SK snRNA methylphosphate capping enzyme OS=Homo sapiens OX=9606 GN=MEPCE PE=1 SV=1	102.4	93	97.9	96.2	111.2	100.4	103.4	0.938588	0.084668
Serine/threonine-protein phosphatase 2A 56 kDa regulatory subunit delta isoform OS=Homo sapiens OX=9606 GN=PPP2R5D PE=1 SV=1	138	88.6	93	99.1	114	90.1	97.9	0.981103	0.794995
Leucine-rich repeat-containing protein 47 OS=Homo sapiens OX=9606 GN=LRRC47 PE=1 SV=1	103.6	93.9	99	97.3	103.6	104.7	102.7	0.947394	0.0851409
Protein PAT1 homolog 1 OS=Homo sapiens OX=9606 GN=PATL1 PE=1 SV=2	101.6	100.6	102.2	100.3	102.7	101.3	101.4	0.997041	0.375916
Dyslexia-associated protein KIAA0319-like protein OS=Homo sapiens OX=9606 GN=KIAA0319L PE=1 SV=2	101.2	109.3	103.4	101.8	100.3	100.4	97.6	1.02293	0.110685
Dedicator of cytokinesis protein 5 OS=Homo sapiens OX=9606 GN=DOCK5 PE=1 SV=3	105.3	92.4	103.4	98.1	108.6	102.7	100.5	0.981013	0.346893
Heterogeneous nuclear ribonucleoprotein A1 OS=Homo sapiens OX=9606 GN=HNRNPA1 PE=1 SV=5	122.5	97	96.8	98.1	99.4	100.6	100.5	0.970647	0.665037
RNA-binding protein 28 OS=Homo sapiens OX=9606 GN=RBM28 PE=1 SV=3	101.5	93.7	102	100.8	102.8	102.1	102.8	0.983949	0.242455
Kinesin light chain 1 OS=Homo sapiens OX=9606 GN=KLC1 PE=1 SV=2	97.8	97.9	98.8	100.6	102.8	103.1	105.3	0.953928	0.00447169
E3 ubiquitin-protein ligase Itchy homolog OS=Homo sapiens OX=9606 GN=ITCH PE=1 SV=2	97.6	96.4	103.2	96.2	104.1	98	103.2	0.939922	0.232304
40S ribosomal protein S8 OS=Homo sapiens OX=9606 GN=RPS8 PE=1 SV=2	85.1	101.6	102.8	99.9	104.7	101.4	106.7	0.962273	0.229167
Elongation of very long chain fatty acids protein 5 OS=Homo sapiens OX=9606 GN=ELOVL5 PE=1 SV=1	96.2	100.4	101.7	95.2	101.8	105	102.4	0.959961	0.0700207
Epidermal growth factor receptor OS=Homo sapiens OX=9606 GN=EGFR PE=1 SV=2	101.8	98.8	99.4	97.2	100.4	102.4	108.5	0.967773	0.11334
MAP7 domain-containing protein 3 OS=Homo sapiens OX=9606 GN=MAP7D3 PE=1 SV=2	105.6	97	95.2	94.5	99.6	103.6	106.1	0.927606	0.201834
DNA-(apurinic or apyrimidinic site) endonuclease OS=Homo sapiens OX=9606 GN=APEX1 PE=1 SV=2	98	99.2	102.2	99.9	104.5	99	103.6	0.960907	0.209925
40S ribosomal protein S6 OS=Homo sapiens OX=9606 GN=RPS6 PE=1 SV=1	130.5	94.7	98	96.8	104	95.1	99	0.983838	0.608526
E3 ubiquitin-protein ligase TRIM33 OS=Homo sapiens OX=9606 GN=TRIM33 PE=1 SV=3	104	102	100	100.8	102.6	103.6	91.4	0.988304	0.498775
14-3-3 protein beta/alpha OS=Homo sapiens OX=9606 GN=YWHAB PE=1 SV=3	102.4	100	98.4	98.8	102.6	105	97.4	0.968811	0.450168
Pyrroline-5-carboxylate reductase 2 OS=Homo sapiens OX=9606 GN=PYCR2 PE=1 SV=1	98	102.8	97.6	101.8	102.6	96.4	106.4	0.973684	0.571775
RUS family member 1 OS=Homo sapiens OX=9606 GN=RUSF1 PE=1 SV=2	97.8	105.7	96.8	96.5	106.2	101.4	103.8	0.93738	0.16533
Developmentally-regulated GTP-binding protein 1 OS=Homo sapiens OX=9606 GN=DRG1 PE=1 SV=1	87.5	105.6	105.1	101.8	98.9	104	101.5	1.01921	0.788362
Torsin-1B OS=Homo sapiens OX=9606 GN=TOR1B PE=1 SV=2	95.3	102.4	100	98.2	102.3	104.8	102.8	0.964008	0.0700323
GPI-anchor transamidase OS=Homo sapiens OX=9606 GN=PIGK PE=1 SV=2	96	108.1	97.7	102.6	96.3	99.4	115.3	1.00755	0.680811
Protein canopy homolog 3 OS=Homo sapiens OX=9606 GN=CNPY3 PE=1 SV=1	104.4	100.6	104.5	102.4	97.1	97	114.9	1.06488	0.996277
Keratin, type II cuticular Hb1 OS=Homo sapiens OX=9606 GN=KRT81 PE=1 SV=3	100.6	95.5	98.3	99.9	107.3	97.8	104.3	0.950144	0.152342
C-terminal-binding protein 2 OS=Homo sapiens OX=9606 GN=CTBP2 PE=1 SV=1	102.7	108.5	95.1	99.2	89.1	102.1	110.5	0.988737	0.901299
EGF-like repeat and discoidin I-like domain-containing protein 3 OS=Homo sapiens OX=9606 GN=EDIL3 PE=1 SV=1	101.4	106.5	101.7	100.2	101.1	103.1	101.1	1.00445	0.709898
Phosphoglycerate kinase 1 OS=Homo sapiens OX=9606 GN=PGK1 PE=1 SV=3	99.6	102.8	101.9	101.7	100.2	101.2	104.2	1.00593	0.78692
Synaptic vesicle membrane protein VAT-1 homolog OS=Homo sapiens OX=9606 GN=VAT1 PE=1 SV=2	103.3	97.4	100.8	98.7	105.3	92.6	104.9	0.950906	0.825706
Condensin-2 complex subunit H2 OS=Homo sapiens OX=9606 GN=NCAPH2 PE=1 SV=1	94.7	89.1	100.8	100.2	109.6	87.8	106.2	0.917608	0.478108
PSME3-interacting protein OS=Homo sapiens OX=9606 GN=PSME3IP1 PE=1 SV=1	88.1	98.9	100	97.9	101.2	105.1	105.3	0.936251	0.0764436
Segment polarity protein dishevelled homolog DVL-3 OS=Homo sapiens OX=9606 GN=DVL3 PE=1 SV=2	92.6	95.3	104.2	100.2	114.1	94.5	101.6	0.962106	0.39163
RNA binding protein fox-1 homolog 2 OS=Homo sapiens OX=9606 GN=RBFOX2 PE=1 SV=3	103.1	97.4	103.8	93.6	109.8	100.5	99.6	0.997512	0.378507
Replication stress response regulator SDE2 OS=Homo sapiens OX=9606 GN=SDE2 PE=1 SV=1	89	100.1	89.9	100.3	97.7	105.2	120.7	0.903042	0.111409
Isovaleryl-CoA dehydrogenase, mitochondrial OS=Homo sapiens OX=9606 GN=IVD PE=1 SV=2	92.2	99.6	102.7	99	101.6	104.2	105.7	0.952975	0.109024
Ribosyldihydronicotinamide dehydrogenase [quinone] OS=Homo sapiens OX=9606 GN=NQO2 PE=1 SV=5	96.5	101	98.6	101.1	104.2	103.1	100.7	0.967992	0.0834243
Sperm protein associated with the nucleus on the X chromosome B1 OS=Homo sapiens OX=9606 GN=SPANXB1 PE=1 SV=2	105.1	97.6	98.4	99	103.2	103.3	98.5	0.956395	0.528348
Phospholipid transfer protein OS=Homo sapiens OX=9606 GN=PLTP PE=1 SV=1	84	97	104.8	101.5	94.2	105.4	100.9	0.983647	0.60436
Zinc finger protein ubi-d4 OS=Homo sapiens OX=9606 GN=DPF2 PE=1 SV=2	95.9	102.5	100.7	99.5	103.3	106.2	100.2	0.969022	0.163583
Pterin-4-alpha-carbinolamine dehydratase OS=Homo sapiens OX=9606 GN=PCBD1 PE=1 SV=2	93.7	97.8	96.6	97.8	104.5	107.9	104.5	0.930144	0.00163814
Atherin OS=Homo sapiens OX=9606 GN=SAMD1 PE=1 SV=1	118.7	89.7	97.2	107	98.7	115.4	94.1	1.03445	0.965598
Multivesicular body subunit 12B OS=Homo sapiens OX=9606 GN=MVB12B PE=1 SV=2	78.8	109.8	98.4	101.5	105.8	117.7	84.1	0.944707	0.652877
Apolipoprotein M OS=Homo sapiens OX=9606 GN=APOM PE=1 SV=2	103.7	101	115.8	99	91.7	101.8	97.6	1.04867	0.183785
ATPase WRNIP1 OS=Homo sapiens OX=9606 GN=WRNIP1 PE=1 SV=2	106.3	97.9	100.2	96.6	99.8	110.5	101.2	0.978755	0.387789
Zinc finger and SCAN domain-containing protein 18 OS=Homo sapiens OX=9606 GN=ZSCAN18 PE=1 SV=2	117.1	101.8	84.2	96.1	103.6	88.2	110.3	0.955116	0.930138
Transmembrane protein 132A OS=Homo sapiens OX=9606 GN=TMEM132A PE=1 SV=1	94.5	104	122.7	95	101.3	101.6	92.9	0.982231	0.533437
Protein numb homolog OS=Homo sapiens OX=9606 GN=NUMB PE=1 SV=2	95.3	97.7	100.4	98.8	105.3	99.4	103.7	0.947445	0.0584006
26S proteasome regulatory subunit 4 OS=Homo sapiens OX=9606 GN=PSMC1 PE=1 SV=1	108.1	95	101.6	99.3	105.6	101.4	101.1	0.990631	0.643535
Multiple PDZ domain protein OS=Homo sapiens OX=9606 GN=MPDZ PE=1 SV=2	100.8	107.1	96.4	98.9	99.1	113.4	101.4	0.984714	0.441703
AN1-type zinc finger protein 1 OS=Homo sapiens OX=9606 GN=ZFAND1 PE=1 SV=1	93.7	108.8	92.6	94.6	102.6	88.8	122.8	0.917641	0.472587
Tropomodulin-3 OS=Homo sapiens OX=9606 GN=TMOD3 PE=1 SV=1	133.6	97.6	97.7	94.2	98.9	99.1	99.3	0.985368	0.571038
Cytosolic iron-sulfur assembly component 2A OS=Homo sapiens OX=9606 GN=CIAO2A PE=1 SV=1	93.2	100.8	103.3	94.6	99.7	103.9	106.5	0.940327	0.164565
Formin-like protein 2 OS=Homo sapiens OX=9606 GN=FMNL2 PE=1 SV=3	102.5	98.6	95.9	95.5	105.4	101.9	104.1	0.934198	0.0420576
Zinc finger protein 618 OS=Homo sapiens OX=9606 GN=ZNF618 PE=1 SV=1	95	97.4	92.2	96.4	112.8	93.7	106.5	0.898592	0.122213
Transcription elongation regulator 1 OS=Homo sapiens OX=9606 GN=TCERG1 PE=1 SV=2	99.3	99.5	101	99.8	103.2	100.7	103	0.967476	0.0311848
Ferrochelatase, mitochondrial OS=Homo sapiens OX=9606 GN=FECH PE=1 SV=2	100.5	94.1	101.6	101.2	110.5	94.2	101.9	0.989696	0.550767
2-oxoglutarate dehydrogenase, mitochondrial OS=Homo sapiens OX=9606 GN=OGDH PE=1 SV=3	100.3	102.2	102	98.9	99.3	104.7	101.9	0.99264	0.515372
60S ribosomal protein L35 OS=Homo sapiens OX=9606 GN=RPL35 PE=1 SV=2	112.9	98.4	104.8	99.7	107	84.3	100.9	1.01338	0.384792
Calreticulin OS=Homo sapiens OX=9606 GN=CALR PE=1 SV=1	102.5	94.2	103.3	103.9	103.4	98.3	102.2	1.00685	0.917552
UPF0488 protein C8orf33 OS=Homo sapiens OX=9606 GN=C8orf33 PE=1 SV=1	92.5	97.1	97.9	104.2	105.8	107.4	92.2	0.92155	0.468147
Aminopeptidase B OS=Homo sapiens OX=9606 GN=RNPEP PE=1 SV=2	92.3	100.5	101.2	102.8	102.3	99.2	104.7	0.985826	0.395126
Multiple inositol polyphosphate phosphatase 1 OS=Homo sapiens OX=9606 GN=MINPP1 PE=1 SV=1	97.6	104.3	98.8	93.9	97.9	103.5	107.2	0.948792	0.270714
Ragulator complex protein LAMTOR1 OS=Homo sapiens OX=9606 GN=LAMTOR1 PE=1 SV=2	99.6	100.3	98.5	98.5	102.4	104.1	102.4	0.967285	0.00319557
Protein argonaute-2 OS=Homo sapiens OX=9606 GN=AGO2 PE=1 SV=3	95.9	101.2	103.1	98.4	103.6	106.9	95.2	0.96332	0.544379
Coiled-coil domain-containing protein 97 OS=Homo sapiens OX=9606 GN=CCDC97 PE=1 SV=1	99.3	105.2	96.6	98.7	112.3	91.5	103.6	0.955598	0.666294
Cancer-related nucleoside-triphosphatase OS=Homo sapiens OX=9606 GN=NTPCR PE=1 SV=1	97	98.2	99.5	96.1	107.6	100.2	103.6	0.942085	0.0279841
Mitogen-activated protein kinase 1 OS=Homo sapiens OX=9606 GN=MAPK1 PE=1 SV=3	84.2	102.1	104.5	103	101	104.8	103.7	0.98891	0.447821
Cellular tumor antigen p53 OS=Homo sapiens OX=9606 GN=TP53 PE=1 SV=4	86.2	98.9	94.4	100.1	105	102.5	109.1	0.920476	0.0470985
Integrin alpha-6 OS=Homo sapiens OX=9606 GN=ITGA6 PE=1 SV=5	96.2	99.7	100.8	101	106.6	93.6	102.7	0.976144	0.676343
Guanine nucleotide-binding protein-like 1 OS=Homo sapiens OX=9606 GN=GNL1 PE=1 SV=2	104.2	100.7	97	110.2	101.6	108.7	88.4	1.00837	0.588295
Golgi reassembly-stacking protein 2 OS=Homo sapiens OX=9606 GN=GORASP2 PE=1 SV=3	97.8	97.4	103.1	100.9	101.6	93.3	107.7	0.977854	0.792268
Zinc transporter 9 OS=Homo sapiens OX=9606 GN=SLC30A9 PE=1 SV=1	95.5	97.2	100.4	106.4	100.1	101.6	105.9	0.972441	0.442756
Protein-glutamine gamma-glutamyltransferase 2 OS=Homo sapiens OX=9606 GN=TGM2 PE=1 SV=2	110	100	98.1	99.5	103.4	98.5	101.7	0.980826	0.847049
Activating signal cointegrator 1 OS=Homo sapiens OX=9606 GN=TRIP4 PE=1 SV=4	91.6	98.1	100.9	102.1	105.8	101.7	103	0.966019	0.131417
V-type proton ATPase catalytic subunit A OS=Homo sapiens OX=9606 GN=ATP6V1A PE=1 SV=2	88.8	97.7	101.1	99.1	104.6	104.7	101.1	0.940727	0.0994215
UDP-N-acetylglucosamine--peptide N-acetylglucosaminyltransferase 110 kDa subunit OS=Homo sapiens OX=9606 GN=OGT PE=1 SV=3	100.9	95	94	96	98.3	108.2	104.6	0.913002	0.0623837
Target of EGR1 protein 1 OS=Homo sapiens OX=9606 GN=TOE1 PE=1 SV=1	93.3	101.2	94.7	104	104.7	106.8	98	0.93553	0.251981
E3 ubiquitin-protein ligase HERC2 OS=Homo sapiens OX=9606 GN=HERC2 PE=1 SV=2	115.2	93.7	99.1	99.6	104	102.3	102.2	0.971163	0.871906
Ubiquitin-like protein 5 OS=Homo sapiens OX=9606 GN=UBL5 PE=1 SV=1	111.1	95.8	102.7	108.8	106.7	98.7	97.8	1.07143	0.485614
Pumilio homolog 1 OS=Homo sapiens OX=9606 GN=PUM1 PE=1 SV=3	98.2	102.2	98.8	100.2	91.3	109.9	103.6	0.960425	0.724284
Serine/threonine-protein phosphatase 6 regulatory subunit 1 OS=Homo sapiens OX=9606 GN=PPP6R1 PE=1 SV=5	102.3	95.3	101.6	98.7	107.7	99.4	102.4	0.978027	0.24039
Autophagy-related protein 16-1 OS=Homo sapiens OX=9606 GN=ATG16L1 PE=1 SV=2	104.4	99.6	102.9	87.6	107.5	103.7	98.4	0.976374	0.403809
Kinetochore-associated protein DSN1 homolog OS=Homo sapiens OX=9606 GN=DSN1 PE=1 SV=2	99.4	95.4	101.1	102.1	107	95	102.5	0.978049	0.582957
3'-5' RNA helicase YTHDC2 OS=Homo sapiens OX=9606 GN=YTHDC2 PE=1 SV=2	99.3	96.2	98.4	101.8	94.2	109.8	104.1	0.949568	0.39428
E3 ubiquitin-protein ligase Midline-1 OS=Homo sapiens OX=9606 GN=MID1 PE=1 SV=1	97.4	96.7	94.1	98.8	105.9	104.1	101.6	0.932277	0.00611698
NADPH:adrenodoxin oxidoreductase, mitochondrial OS=Homo sapiens OX=9606 GN=FDXR PE=1 SV=3	104.2	97.2	102.7	98.3	106.9	101.8	99	0.98723	0.51109
Major facilitator superfamily domain-containing protein 10 OS=Homo sapiens OX=9606 GN=MFSD10 PE=1 SV=1	76.3	104	91.6	97.5	106.7	104.6	108.4	0.886129	0.100301
Probable ATP-dependent RNA helicase DHX35 OS=Homo sapiens OX=9606 GN=DHX35 PE=1 SV=2	97.4	111.5	87.9	98.7	103.2	104.4	101.1	0.950097	0.518121
Ribosomal oxygenase 2 OS=Homo sapiens OX=9606 GN=RIOX2 PE=1 SV=1	92.1	103.4	107.8	99.3	103.2	90.7	107.4	0.982074	0.971458
MICOS complex subunit MIC27 OS=Homo sapiens OX=9606 GN=APOOL PE=1 SV=1	97.2	103.3	105.2	97.6	104.3	101.8	102.1	0.983839	0.475634
Nucleotide exchange factor SIL1 OS=Homo sapiens OX=9606 GN=SIL1 PE=1 SV=1	96.9	103.6	105.4	98.8	91.5	99.7	107.3	1.01505	0.724196
TRIO and F-actin-binding protein OS=Homo sapiens OX=9606 GN=TRIOBP PE=1 SV=3	102.3	94.2	99.1	97	103.4	108.5	97.6	0.948259	0.191288
Adenosine kinase OS=Homo sapiens OX=9606 GN=ADK PE=1 SV=2	99	96.9	101.9	100.7	102.4	100.5	106.4	0.975098	0.133386
Protein PML OS=Homo sapiens OX=9606 GN=PML PE=1 SV=3	104.3	97	98.3	103.8	100	102.1	101.3	0.997532	0.905541
Splicing factor U2AF 35 kDa subunit OS=Homo sapiens OX=9606 GN=U2AF1 PE=1 SV=3	92.5	97.6	100.4	103.2	103.9	99.9	105	0.952839	0.192611
Autophagy-related protein 2 homolog B OS=Homo sapiens OX=9606 GN=ATG2B PE=1 SV=5	91.7	120.8	99.2	103.4	91.9	106.1	97.9	1.03473	0.552112
Succinate--CoA ligase [GDP-forming] subunit beta, mitochondrial OS=Homo sapiens OX=9606 GN=SUCLG2 PE=1 SV=2	99.4	100.7	101.9	101.6	100.3	101.7	102.9	0.994592	0.458962
Butyrophilin subfamily 2 member A1 OS=Homo sapiens OX=9606 GN=BTN2A1 PE=1 SV=3	97.1	99	106.2	102.7	95.7	100.6	104.5	1.00249	0.771015
Fibroblast growth factor receptor-like 1 OS=Homo sapiens OX=9606 GN=FGFRL1 PE=1 SV=1	111.3	108.6	93.8	95.8	104.3	71.5	118	0.979866	0.740302
WW domain-containing adapter protein with coiled-coil OS=Homo sapiens OX=9606 GN=WAC PE=1 SV=3	107.7	98.1	97	103.2	100.7	104.4	99.5	0.999503	0.992019
Protein enabled homolog OS=Homo sapiens OX=9606 GN=ENAH PE=1 SV=2	103.2	100.4	104.2	103.2	103.2	97	99.5	1.03719	0.172391
Calcium/calmodulin-dependent protein kinase type IV OS=Homo sapiens OX=9606 GN=CAMK4 PE=1 SV=1	113.9	96	92.9	98.8	100.6	104.6	103.2	0.943798	0.685995
rRNA methyltransferase 3, mitochondrial OS=Homo sapiens OX=9606 GN=MRM3 PE=1 SV=2	99.8	106.2	94.5	94.2	105.3	102	99.6	0.952451	0.361442
Cdc42-interacting protein 4 OS=Homo sapiens OX=9606 GN=TRIP10 PE=1 SV=3	104.9	92.5	98.9	100.3	104.9	102.1	101.3	0.975514	0.304794
C-1-tetrahydrofolate synthase, cytoplasmic OS=Homo sapiens OX=9606 GN=MTHFD1 PE=1 SV=3	115	96.6	100.5	96.1	105	97.9	100.9	0.97671	0.892579
Inner nuclear membrane protein Man1 OS=Homo sapiens OX=9606 GN=LEMD3 PE=1 SV=2	89.3	104.1	91.5	101.8	108.2	102.4	104.6	0.923996	0.126333
Protein NOXP20 OS=Homo sapiens OX=9606 GN=FAM114A1 PE=1 SV=2	109.6	99.8	100.8	97.2	102.7	97.3	102.2	0.981409	0.762367
39S ribosomal protein L45, mitochondrial OS=Homo sapiens OX=9606 GN=MRPL45 PE=1 SV=2	106.2	95.4	93.6	96.8	108.9	101.1	101.1	0.950544	0.210932
Serine/threonine-protein kinase greatwall OS=Homo sapiens OX=9606 GN=MASTL PE=1 SV=1	102.7	95.7	93.1	96.7	109.1	91.9	106.1	0.906692	0.340328
Cytochrome b-245 light chain OS=Homo sapiens OX=9606 GN=CYBA PE=1 SV=3	103	102.1	107.7	102.2	102.4	102.9	97.7	1.00195	0.247027
Fructose-bisphosphate aldolase A OS=Homo sapiens OX=9606 GN=ALDOA PE=1 SV=2	96.6	99.3	100.8	102.2	103.6	98.9	102.5	0.976098	0.341822
tRNA-splicing endonuclease subunit Sen15 OS=Homo sapiens OX=9606 GN=TSEN15 PE=1 SV=1	92	99	87.5	114.7	105	89	107.7	0.909524	0.802048
Glutamate-rich WD repeat-containing protein 1 OS=Homo sapiens OX=9606 GN=GRWD1 PE=1 SV=1	98	96.3	101.7	108	99.5	101.4	103.5	0.984714	0.890254
Rab9 effector protein with kelch motifs OS=Homo sapiens OX=9606 GN=RABEPK PE=1 SV=1	107.8	95.6	106.7	98.6	101.7	95.9	101.4	1.01233	0.54709
Reticulophagy regulator 3 OS=Homo sapiens OX=9606 GN=RETREG3 PE=1 SV=1	101.1	101.7	99.2	95.1	104.8	98.6	102.7	0.97517	0.289691
NADH dehydrogenase [ubiquinone] iron-sulfur protein 7, mitochondrial OS=Homo sapiens OX=9606 GN=NDUFS7 PE=1 SV=3	100.1	102.5	100.7	102.7	101.5	104.6	99.6	1.00099	0.792338
Cullin-1 OS=Homo sapiens OX=9606 GN=CUL1 PE=1 SV=2	101	106.6	97.1	98.7	90.7	105.9	104	0.960096	0.895294
Protein N-terminal glutamine amidohydrolase OS=Homo sapiens OX=9606 GN=NTAQ1 PE=1 SV=2	101	101.1	106.7	96	98.1	105.9	101.6	0.994587	0.843273
Cyclin-dependent-like kinase 5 OS=Homo sapiens OX=9606 GN=CDK5 PE=1 SV=3	80.4	100.1	97.7	103.7	108.6	104.1	103.1	0.950048	0.179894
Protein transport protein Sec61 subunit beta OS=Homo sapiens OX=9606 GN=SEC61B PE=1 SV=2	102.2	87	106.7	103.4	107.9	103	98.9	0.998058	0.567088
Charged multivesicular body protein 1b OS=Homo sapiens OX=9606 GN=CHMP1B PE=1 SV=1	116.5	96.2	90.6	92	101.8	93.8	113.7	0.924361	0.640239
Nuclear receptor coactivator 6 OS=Homo sapiens OX=9606 GN=NCOA6 PE=1 SV=3	120	91.6	84	96.4	104.3	99.1	110.3	0.901246	0.523459
Nectin-2 OS=Homo sapiens OX=9606 GN=NECTIN2 PE=1 SV=1	116.2	100.5	104.2	97.9	96.9	96.6	106.6	1.05624	0.436402
Vezatin OS=Homo sapiens OX=9606 GN=VEZT PE=1 SV=3	93.6	101.5	106.5	98.4	89	112.7	104.4	0.957375	0.771587
Band 4.1-like protein 1 OS=Homo sapiens OX=9606 GN=EPB41L1 PE=1 SV=2	97.1	98.9	100.5	90	107.4	105.8	97.2	0.926276	0.132574
Splicing factor 3A subunit 3 OS=Homo sapiens OX=9606 GN=SF3A3 PE=1 SV=1	91.6	102.3	106.7	104.8	101	99.5	103.5	1.02525	0.99692
Src substrate cortactin OS=Homo sapiens OX=9606 GN=CTTN PE=1 SV=2	102.3	99.7	98.6	99.3	103.3	102.4	100.8	0.97168	0.111253
Thioredoxin-related transmembrane protein 1 OS=Homo sapiens OX=9606 GN=TMX1 PE=1 SV=1	98.1	96.4	101	99.1	106.1	97.3	103.8	0.949904	0.191027
Vacuolar protein sorting-associated protein 53 homolog OS=Homo sapiens OX=9606 GN=VPS53 PE=1 SV=2	77	98.8	95.7	89.3	107.6	115.3	102.7	0.859665	0.0367134
Translation initiation factor eIF-2B subunit epsilon OS=Homo sapiens OX=9606 GN=EIF2B5 PE=1 SV=3	93.2	109.7	97.7	101.9	97.1	101.4	106.4	0.984221	0.839289
Exocyst complex component 7 OS=Homo sapiens OX=9606 GN=EXOC7 PE=1 SV=3	98	106.4	105	100.7	101.5	91.8	103.9	1.0133	0.410183
KH homology domain-containing protein 4 OS=Homo sapiens OX=9606 GN=KHDC4 PE=1 SV=1	108.6	99	93.6	106.2	98.3	104.8	100.3	1.02293	0.875837
Dual specificity mitogen-activated protein kinase kinase 1 OS=Homo sapiens OX=9606 GN=MAP2K1 PE=1 SV=2	116.7	97.8	97.7	96.9	105.3	100.3	94.5	0.974576	0.735067
Ras-related C3 botulinum toxin substrate 1 OS=Homo sapiens OX=9606 GN=RAC1 PE=1 SV=1	108.7	103.3	102.6	104.2	94.2	99.1	105.6	1.04692	0.174711
Nischarin OS=Homo sapiens OX=9606 GN=NISCH PE=1 SV=3	73.2	98.7	101.6	113.4	105.4	91.9	108.4	0.95019	0.654228
Pyridoxine-5'-phosphate oxidase OS=Homo sapiens OX=9606 GN=PNPO PE=1 SV=1	90.7	95.7	104.4	97.5	109.4	100.9	104.2	0.927063	0.106078
5'-nucleotidase domain-containing protein 1 OS=Homo sapiens OX=9606 GN=NT5DC1 PE=1 SV=1	99.6	100.6	98.7	99.8	103	108.6	101.3	0.967961	0.0592585
ATP synthase subunit g, mitochondrial OS=Homo sapiens OX=9606 GN=ATP5MG PE=1 SV=3	97.1	91.8	92.5	90.1	104.3	109.3	102.5	0.883509	0.00380997
Transmembrane emp24 domain-containing protein 5 OS=Homo sapiens OX=9606 GN=TMED5 PE=1 SV=1	102.1	105.1	104.1	95.7	100.5	107.1	100.6	1.02485	0.763499
Ubiquitin-conjugating enzyme E2 E3 OS=Homo sapiens OX=9606 GN=UBE2E3 PE=1 SV=1	101.7	107.4	95.6	123.1	98.1	89.6	104.2	1.06575	0.272349
NEDD8-activating enzyme E1 catalytic subunit OS=Homo sapiens OX=9606 GN=UBA3 PE=1 SV=2	96.5	101.8	101	107.3	92.2	102	107.5	0.994118	0.822023
Septin-11 OS=Homo sapiens OX=9606 GN=SEPTIN11 PE=1 SV=3	93.8	102	101	93	106.4	102.1	103.4	0.941973	0.0804771
N-alpha-acetyltransferase 80 OS=Homo sapiens OX=9606 GN=NAA80 PE=1 SV=2	89.5	106.8	89.8	92.6	120.1	109.8	67.4	0.830601	0.770064
Protein FAM76B OS=Homo sapiens OX=9606 GN=FAM76B PE=1 SV=3	114.4	86.3	102.3	115.1	101.1	96.8	101	1.07277	0.570969
Anaphase-promoting complex subunit 2 OS=Homo sapiens OX=9606 GN=ANAPC2 PE=1 SV=1	107.4	104.2	91	106.6	104.5	102.3	89.2	1.0303	0.573677
Actin, alpha cardiac muscle 1 OS=Homo sapiens OX=9606 GN=ACTC1 PE=1 SV=1	98.9	100.5	101	99.3	103.1	102	102.6	0.973684	0.00922803
Glycerophosphocholine phosphodiesterase GPCPD1 OS=Homo sapiens OX=9606 GN=GPCPD1 PE=1 SV=2	94.4	105.7	98.3	101.8	96	102.8	106.1	0.973249	0.693331
Protein KIBRA OS=Homo sapiens OX=9606 GN=WWC1 PE=1 SV=1	91.1	100.7	102.3	101.5	101.6	105.8	103	0.981553	0.221151
Conserved oligomeric Golgi complex subunit 1 OS=Homo sapiens OX=9606 GN=COG1 PE=1 SV=1	108.9	107.6	97.1	99.8	107.9	100.5	91.9	1.03184	0.556911
5'-AMP-activated protein kinase subunit gamma-2 OS=Homo sapiens OX=9606 GN=PRKAG2 PE=1 SV=1	98.8	103	110.1	99.7	101.9	89.9	103.2	0.994603	0.372451
FYVE and coiled-coil domain-containing protein 1 OS=Homo sapiens OX=9606 GN=FYCO1 PE=1 SV=3	98.5	102	98.9	104.3	100.9	100.2	108	0.99554	0.460872
Leucine--tRNA ligase, cytoplasmic OS=Homo sapiens OX=9606 GN=LARS1 PE=1 SV=2	97	96.2	101.2	98.5	102.8	103.5	103.8	0.944444	0.011645
Zinc finger C2HC domain-containing protein 1A OS=Homo sapiens OX=9606 GN=ZC2HC1A PE=1 SV=2	96.6	108.1	83.1	102.5	109.5	97.9	102.3	0.973118	0.452612
Nucleolar GTP-binding protein 2 OS=Homo sapiens OX=9606 GN=GNL2 PE=1 SV=1	96.9	95.4	98.9	99.2	104.2	103	103.7	0.944069	0.00271064
60S ribosomal protein L3 OS=Homo sapiens OX=9606 GN=RPL3 PE=1 SV=2	107	100.7	100.8	101.5	102.6	101.2	99.8	0.999506	0.526535
CBP80/20-dependent translation initiation factor OS=Homo sapiens OX=9606 GN=CTIF PE=1 SV=1	103.3	97.2	106.7	92.4	100.8	101.3	101.5	0.989635	0.74403
Negative elongation factor B OS=Homo sapiens OX=9606 GN=NELFB PE=1 SV=1	94.3	101.5	101.8	97.1	95.4	104.4	103.9	0.955727	0.466829
Pyrroline-5-carboxylate reductase 3 OS=Homo sapiens OX=9606 GN=PYCR3 PE=1 SV=3	97.9	100.7	107.9	99.7	100.1	95.9	107.2	1.001	0.90346
CCAAT/enhancer-binding protein zeta OS=Homo sapiens OX=9606 GN=CEBPZ PE=1 SV=3	93.6	96.7	102.4	102.1	102.8	102.7	104.2	0.966926	0.138168
Glucosamine-6-phosphate isomerase 1 OS=Homo sapiens OX=9606 GN=GNPDA1 PE=1 SV=1	84.4	104.5	93	94.2	96.2	107.1	106.7	0.877226	0.164233
RNA cytosine C(5)-methyltransferase NSUN2 OS=Homo sapiens OX=9606 GN=NSUN2 PE=1 SV=2	98.7	97.2	102.4	102	102.9	98.5	103.1	0.975219	0.498928
Deoxyuridine 5'-triphosphate nucleotidohydrolase, mitochondrial OS=Homo sapiens OX=9606 GN=DUT PE=1 SV=4	92.2	102.5	100.5	98.1	100.4	106	104.2	0.952975	0.140837
Rho GDP-dissociation inhibitor 1 OS=Homo sapiens OX=9606 GN=ARHGDIA PE=1 SV=3	92.2	94.9	98.3	101.2	104.4	107.6	102.7	0.925287	0.0252834
NAD-dependent protein deacylase sirtuin-5, mitochondrial OS=Homo sapiens OX=9606 GN=SIRT5 PE=1 SV=2	86.6	95	108.6	113.6	96.7	83.7	121.1	1.05274	0.970902
Chromodomain-helicase-DNA-binding protein 8 OS=Homo sapiens OX=9606 GN=CHD8 PE=1 SV=5	84.8	75.4	91.1	89.4	109	113.7	125.4	0.766051	0.00320945
ATP-dependent DNA/RNA helicase DHX36 OS=Homo sapiens OX=9606 GN=DHX36 PE=1 SV=2	103.6	102.8	101.8	105.5	99.5	105.8	98.1	1.03719	0.342783
U6 snRNA-associated Sm-like protein LSm8 OS=Homo sapiens OX=9606 GN=LSM8 PE=1 SV=3	96.4	95.7	104.1	103.1	107	93.5	102.2	0.976027	0.808312
Protein SCO2 homolog, mitochondrial OS=Homo sapiens OX=9606 GN=SCO2 PE=1 SV=3	103	103.9	99.7	101.3	102.2	104.4	100.1	0.999511	0.871162
Chitinase domain-containing protein 1 OS=Homo sapiens OX=9606 GN=CHID1 PE=1 SV=1	77.5	104.6	101.4	108.2	87.9	117.1	103.8	0.992293	0.663416
Nuclear receptor-binding protein OS=Homo sapiens OX=9606 GN=NRBP1 PE=1 SV=1	104.5	106.8	106	103.9	99.8	100.2	100	1.0525	0.00114778
Kinesin-like protein KIF20B OS=Homo sapiens OX=9606 GN=KIF20B PE=1 SV=3	104.3	91.2	94	94.9	103.4	109.4	105.2	0.897814	0.0432768
Guanine nucleotide-binding protein-like 3-like protein OS=Homo sapiens OX=9606 GN=GNL3L PE=1 SV=1	114.8	94	91.3	101.4	101.5	100.6	103.5	0.962562	0.821284
Nebulette OS=Homo sapiens OX=9606 GN=NEBL PE=1 SV=1	106.1	100.7	100.3	89.4	102	97.4	100.4	1.001	0.858063
Protein mono-ADP-ribosyltransferase PARP12 OS=Homo sapiens OX=9606 GN=PARP12 PE=1 SV=1	103.6	110.3	98.9	93.9	93.6	106.7	101.9	0.993621	0.864079
Transmembrane emp24 domain-containing protein 9 OS=Homo sapiens OX=9606 GN=TMED9 PE=1 SV=2	97.3	101	100	106.3	100.6	96.2	107.1	0.999006	0.967133
UPF0449 protein C19orf25 OS=Homo sapiens OX=9606 GN=C19orf25 PE=1 SV=2	102.9	102.7	101.5	102.4	100.8	105.2	92.8	1.01736	0.405866
Protein ENL OS=Homo sapiens OX=9606 GN=MLLT1 PE=1 SV=2	110.3	103.9	102.3	96.9	105.1	91.9	102.2	1.00881	0.474374
3-hydroxyisobutyrate dehydrogenase, mitochondrial OS=Homo sapiens OX=9606 GN=HIBADH PE=1 SV=2	95	95.9	99.8	98.5	103.8	105	101.9	0.936416	0.00917043
60S ribosomal protein L32 OS=Homo sapiens OX=9606 GN=RPL32 PE=1 SV=2	103.4	102	101.3	102.9	104.3	95.8	101.2	1.01235	0.402322
Cell division cycle protein 27 homolog OS=Homo sapiens OX=9606 GN=CDC27 PE=1 SV=2	99.2	97.6	100.4	93.3	111	100.8	102.6	0.959064	0.0754846
MAP kinase-activated protein kinase 2 OS=Homo sapiens OX=9606 GN=MAPKAPK2 PE=1 SV=1	99.9	99.3	99.4	100.8	105.6	100.1	102.6	0.971248	0.090059
Golgi SNAP receptor complex member 2 OS=Homo sapiens OX=9606 GN=GOSR2 PE=1 SV=2	99.1	102.4	98.6	92.2	104	97.8	108.6	0.950481	0.198178
Iron-sulfur cluster co-chaperone protein HscB OS=Homo sapiens OX=9606 GN=HSCB PE=1 SV=3	65	85.8	101.6	113.3	105.4	124.2	90.6	0.888994	0.348575
Fucose-1-phosphate guanylyltransferase OS=Homo sapiens OX=9606 GN=FPGT PE=1 SV=3	105.8	117.2	97.2	98.1	114.1	95.1	94	1.07203	0.669084
Heterogeneous nuclear ribonucleoprotein A0 OS=Homo sapiens OX=9606 GN=HNRNPA0 PE=1 SV=1	88.8	94.6	102.7	101.6	101.8	101.2	115.5	0.963654	0.152566
Dolichyl-phosphate beta-glucosyltransferase OS=Homo sapiens OX=9606 GN=ALG5 PE=1 SV=1	94.6	112.1	107.3	109.1	94.1	95.3	116.8	1.13536	0.64929
Gamma-glutamylcyclotransferase OS=Homo sapiens OX=9606 GN=GGCT PE=1 SV=1	99.1	95.1	100.4	100	104.6	96.3	104.9	0.951721	0.287744
Far upstream element-binding protein 3 OS=Homo sapiens OX=9606 GN=FUBP3 PE=1 SV=2	94.2	97.7	102.8	99.8	107.9	96.1	102	0.968137	0.387123
ATP-binding cassette sub-family F member 2 OS=Homo sapiens OX=9606 GN=ABCF2 PE=1 SV=2	89.8	97.5	99.6	98.3	102.8	104.8	104.7	0.935053	0.0329759
Isoleucine--tRNA ligase, mitochondrial OS=Homo sapiens OX=9606 GN=IARS2 PE=1 SV=2	97.3	97.8	98.3	99.1	103.3	103.7	103.4	0.948259	8.77028e-05
Sterile alpha motif domain-containing protein 9 OS=Homo sapiens OX=9606 GN=SAMD9 PE=1 SV=1	91.1	106.1	101.5	97.3	105.8	103.5	100.6	0.960386	0.32892
Sphingolipid delta(4)-desaturase DES1 OS=Homo sapiens OX=9606 GN=DEGS1 PE=1 SV=1	96.5	99.4	97.6	92.6	103.2	108	103.7	0.935873	0.0106357
Lysophosphatidylcholine acyltransferase 1 OS=Homo sapiens OX=9606 GN=LPCAT1 PE=1 SV=2	95.2	104.3	97.4	98.1	101.4	108.9	99.5	0.964004	0.233035
HBS1-like protein OS=Homo sapiens OX=9606 GN=HBS1L PE=1 SV=1	100.2	98.3	99.5	99.2	101.4	97.2	109.4	0.979783	0.317055
Protein YIPF3 OS=Homo sapiens OX=9606 GN=YIPF3 PE=1 SV=1	98.6	98.8	95.2	94.3	102.8	109.8	102.3	0.942607	0.019839
High mobility group protein B2 OS=Homo sapiens OX=9606 GN=HMGB2 PE=1 SV=2	96.6	98.4	100.6	98.5	102.8	101.2	106.5	0.957685	0.0284286
ADP/ATP translocase 3 OS=Homo sapiens OX=9606 GN=SLC25A6 PE=1 SV=4	100.6	101.2	105.8	98.6	104.5	101.5	101.4	0.994089	0.664641
Catalase OS=Homo sapiens OX=9606 GN=CAT PE=1 SV=3	97.1	99.8	102	103.2	101.5	98	101.5	0.994089	0.922063
Signal transducer and activator of transcription 1-alpha/beta OS=Homo sapiens OX=9606 GN=STAT1 PE=1 SV=2	96.6	101.1	102.3	97	96.3	104.2	103.1	0.960718	0.499037
Cytochrome b reductase 1 OS=Homo sapiens OX=9606 GN=CYBRD1 PE=1 SV=1	100.5	99.8	93.5	97.1	111.5	103.2	95.6	0.953973	0.239457
Hydroxyacyl-coenzyme A dehydrogenase, mitochondrial OS=Homo sapiens OX=9606 GN=HADH PE=1 SV=3	112.3	98.3	98.5	96	104.5	98.9	101.9	0.965653	0.919095
UDP-N-acetylhexosamine pyrophosphorylase-like protein 1 OS=Homo sapiens OX=9606 GN=UAP1L1 PE=1 SV=2	98.3	101.3	96.2	98.5	102	98.9	101.9	0.965653	0.177339
T-complex protein 1 subunit epsilon OS=Homo sapiens OX=9606 GN=CCT5 PE=1 SV=1	102.4	98.8	103.2	100.7	99.8	101.9	102	0.996565	0.975695
BolA-like protein 3 OS=Homo sapiens OX=9606 GN=BOLA3 PE=1 SV=1	92.1	101.6	95.8	101.4	107.8	106.2	94.6	0.928437	0.297467
Ubiquitin-associated protein 2-like OS=Homo sapiens OX=9606 GN=UBAP2L PE=1 SV=2	99.1	98.4	100.4	100.5	102.4	102.9	100.7	0.974121	0.0331064
Scaffold attachment factor B2 OS=Homo sapiens OX=9606 GN=SAFB2 PE=1 SV=1	102	95.1	101.1	101.3	101.4	103.9	102.4	0.988281	0.234552
Piezo-type mechanosensitive ion channel component 1 OS=Homo sapiens OX=9606 GN=PIEZO1 PE=1 SV=4	107.2	93.9	103.5	95.3	99.9	114.6	99.4	0.994995	0.446332
NADH dehydrogenase [ubiquinone] 1 alpha subcomplex subunit 3 OS=Homo sapiens OX=9606 GN=NDUFA3 PE=1 SV=1	96.5	100.9	94.9	98.1	108.1	104.1	96.5	0.934678	0.161089
Tubulin alpha-1C chain OS=Homo sapiens OX=9606 GN=TUBA1C PE=1 SV=1	92.2	103.8	100.6	98.6	94.2	104.1	106.3	0.956772	0.548595
Nuclear transport factor 2 OS=Homo sapiens OX=9606 GN=NUTF2 PE=1 SV=1	94.8	96.6	102.1	99.6	102.8	100.7	103.9	0.95428	0.0981411
Copine-1 OS=Homo sapiens OX=9606 GN=CPNE1 PE=1 SV=1	93.2	94.8	102.7	99.9	106	98.6	103.3	0.942401	0.177585
Magnesium transporter protein 1 OS=Homo sapiens OX=9606 GN=MAGT1 PE=1 SV=1	99.2	100.9	104.4	97.3	102.1	102.6	101.1	0.979922	0.452605
WASH complex subunit 4 OS=Homo sapiens OX=9606 GN=WASHC4 PE=1 SV=2	98.4	98.9	103.6	100.1	110.5	100.8	97.6	0.987103	0.476167
Interferon-induced protein with tetratricopeptide repeats 3 OS=Homo sapiens OX=9606 GN=IFIT3 PE=1 SV=1	96.2	97.2	99.9	97.2	108.6	103.7	99.2	0.937319	0.0527824
Transmembrane 9 superfamily member 4 OS=Homo sapiens OX=9606 GN=TM9SF4 PE=1 SV=2	99	103.9	101.3	100.7	101	100.7	109	1	0.40439
EF-hand domain-containing protein D2 OS=Homo sapiens OX=9606 GN=EFHD2 PE=1 SV=1	99.2	94	101.8	95	103.8	102	104.2	0.935453	0.0473377
Ras-related protein Rab-9A OS=Homo sapiens OX=9606 GN=RAB9A PE=1 SV=1	101.8	100.6	104.1	94.6	102.6	100.5	101.1	1.00099	0.665845
Threonine--tRNA ligase, mitochondrial OS=Homo sapiens OX=9606 GN=TARS2 PE=1 SV=1	97.7	99	94.6	100.2	104	107	97.5	0.945673	0.13071
Sodium/potassium-transporting ATPase subunit beta-3 OS=Homo sapiens OX=9606 GN=ATP1B3 PE=1 SV=1	101.2	103.1	103.3	104.6	99.9	101.6	99.2	1.03303	0.0399052
Ubiquitin-associated domain-containing protein 1 OS=Homo sapiens OX=9606 GN=UBAC1 PE=1 SV=1	97.5	100.6	100.6	104.3	101.3	100.9	109.2	0.99309	0.325168
Emerin OS=Homo sapiens OX=9606 GN=EMD PE=1 SV=1	103	95.9	98.5	95.6	105.9	99	104.2	0.932821	0.132984
GDP-fucose protein O-fucosyltransferase 1 OS=Homo sapiens OX=9606 GN=POFUT1 PE=1 SV=1	99.7	96.7	99.5	102.8	99.2	102.9	104.3	0.96793	0.262674
Retinol dehydrogenase 11 OS=Homo sapiens OX=9606 GN=RDH11 PE=1 SV=2	99.3	99.7	94.9	96.3	99.1	105.9	103.1	0.948594	0.0619961
KRR1 small subunit processome component homolog OS=Homo sapiens OX=9606 GN=KRR1 PE=1 SV=4	100.8	97.4	103	101.1	108.2	102	96.5	0.989706	0.620609
Kynureninase OS=Homo sapiens OX=9606 GN=KYNU PE=1 SV=1	98.5	100.9	99.3	98.9	103	102	101	0.971569	0.0214701
Serine/threonine-protein kinase PAK 4 OS=Homo sapiens OX=9606 GN=PAK4 PE=1 SV=1	111.7	95.8	99.1	102.9	102	93.6	104.8	0.990196	0.668976
U4/U6 small nuclear ribonucleoprotein Prp4 OS=Homo sapiens OX=9606 GN=PRPF4 PE=1 SV=2	100.5	99.2	98.8	102	103.3	99.5	102.1	0.977963	0.288139
Protein S100-A10 OS=Homo sapiens OX=9606 GN=S100A10 PE=1 SV=2	93.5	100.4	102.7	100.3	109.4	103.6	100.7	0.968629	0.153753
Procollagen-lysine,2-oxoglutarate 5-dioxygenase 1 OS=Homo sapiens OX=9606 GN=PLOD1 PE=1 SV=2	90.6	99.3	102.9	102	100.3	103.6	103.9	0.971525	0.310557
Adenylosuccinate synthetase isozyme 2 OS=Homo sapiens OX=9606 GN=ADSS2 PE=1 SV=3	91.5	95.5	98.8	99.2	101.5	103.6	105.8	0.937741	0.0258441
PIN2/TERF1-interacting telomerase inhibitor 1 OS=Homo sapiens OX=9606 GN=PINX1 PE=1 SV=2	124.4	94	85.4	110.1	101.9	101	97.6	1.0104	0.760948
Ubiquitin-conjugating enzyme E2 Z OS=Homo sapiens OX=9606 GN=UBE2Z PE=1 SV=2	92.9	105.3	106.7	104.6	102	98.6	101	1.03911	0.653879
Methionine--tRNA ligase, cytoplasmic OS=Homo sapiens OX=9606 GN=MARS1 PE=1 SV=2	94.5	99.6	100.1	99.1	99.2	103.5	102.7	0.967381	0.12464
Neutral cholesterol ester hydrolase 1 OS=Homo sapiens OX=9606 GN=NCEH1 PE=1 SV=3	99.4	99.7	99.8	101.2	102.7	98.3	102.7	0.971276	0.400494
60S ribosomal protein L10 OS=Homo sapiens OX=9606 GN=RPL10 PE=1 SV=4	98.3	101.9	100.3	100.1	102.8	99.9	102.9	0.974708	0.211548
Major vault protein OS=Homo sapiens OX=9606 GN=MVP PE=1 SV=4	101.2	99.4	102.2	99.9	103.5	101	101.5	0.99064	0.236628
Tumor susceptibility gene 101 protein OS=Homo sapiens OX=9606 GN=TSG101 PE=1 SV=2	94.1	99.6	101.9	97.7	104.3	105.2	100.8	0.945829	0.0725506
Syntaxin-7 OS=Homo sapiens OX=9606 GN=STX7 PE=1 SV=4	96.2	99.2	100.7	99.6	103	104.4	99.3	0.965049	0.11044
Peroxiredoxin-1 OS=Homo sapiens OX=9606 GN=PRDX1 PE=1 SV=1	94.3	100.3	101.5	100.4	103.2	101.3	104.3	0.972384	0.124403
Protein TMED8 OS=Homo sapiens OX=9606 GN=TMED8 PE=1 SV=1	100.5	96.8	99.6	101.9	101.9	101	107.5	0.981845	0.136504
Protein ABHD11 OS=Homo sapiens OX=9606 GN=ABHD11 PE=1 SV=1	101.2	100.8	95.5	105.8	100.6	102.6	102.1	0.989226	0.726292
Mitotic deacetylase-associated SANT domain protein OS=Homo sapiens OX=9606 GN=MIDEAS PE=1 SV=2	100.6	93.1	93.8	97.7	97.5	109.4	100.8	0.949901	0.14413
COMM domain-containing protein 9 OS=Homo sapiens OX=9606 GN=COMMD9 PE=1 SV=2	105.6	101.7	91.5	99.9	109.1	79.4	103.7	0.972035	0.797647
Symplekin OS=Homo sapiens OX=9606 GN=SYMPK PE=1 SV=2	94.7	102.4	99	98.9	98.9	106.4	102.4	0.966309	0.202157
Unconventional myosin-Ie OS=Homo sapiens OX=9606 GN=MYO1E PE=1 SV=2	99.5	98.8	102.1	98.7	100.2	103.1	102.5	0.967317	0.131142
WD repeat-containing protein 1 OS=Homo sapiens OX=9606 GN=WDR1 PE=1 SV=4	94.1	98.2	104	101.1	100.8	103.8	102.5	0.972195	0.2989
Rho GTPase-activating protein 12 OS=Homo sapiens OX=9606 GN=ARHGAP12 PE=1 SV=1	107.1	101.8	101.5	98.5	104.4	97.4	101.3	1.00346	0.678501
Core histone macro-H2A.1 OS=Homo sapiens OX=9606 GN=MACROH2A1 PE=1 SV=4	91.2	102.2	100.2	102.7	102.9	104.9	100	0.983479	0.345675
Dimethyladenosine transferase 2, mitochondrial OS=Homo sapiens OX=9606 GN=TFB2M PE=1 SV=1	99.2	91.6	105	93.7	100	101.6	115.2	0.949311	0.186673
Signal transducing adapter molecule 2 OS=Homo sapiens OX=9606 GN=STAM2 PE=1 SV=1	97.6	95.5	105.3	98.9	105.4	99.3	103.3	0.951113	0.303112
60S ribosomal protein L10a OS=Homo sapiens OX=9606 GN=RPL10A PE=1 SV=2	99.3	96.4	102.2	97.9	101.7	103.8	101.9	0.967615	0.0744667
DENN domain-containing protein 1A OS=Homo sapiens OX=9606 GN=DENND1A PE=1 SV=2	114	105.1	95.5	100.3	93	100.5	101.1	1.02189	0.332622
Interferon regulatory factor 2-binding protein 2 OS=Homo sapiens OX=9606 GN=IRF2BP2 PE=1 SV=2	103.2	101.6	99.7	100.5	101	93.7	100.5	1.00547	0.245019
60S ribosomal protein L12 OS=Homo sapiens OX=9606 GN=RPL12 PE=1 SV=1	96.2	103.5	105.1	104.3	97.1	99.1	114.2	1.04844	0.825413
Leydig cell tumor 10 kDa protein homolog OS=Homo sapiens OX=9606 GN=C19orf53 PE=1 SV=1	68.6	95.7	104.7	111.8	110.9	104.8	102.8	0.956107	0.379306
Trifunctional enzyme subunit alpha, mitochondrial OS=Homo sapiens OX=9606 GN=HADHA PE=1 SV=2	102.8	99.1	100.7	98.4	102	103.5	99.7	0.979412	0.36225
Poly(A) polymerase alpha OS=Homo sapiens OX=9606 GN=PAPOLA PE=1 SV=4	100.1	102	96.9	97.1	101.1	103.6	102.1	0.96572	0.0954169
G-rich sequence factor 1 OS=Homo sapiens OX=9606 GN=GRSF1 PE=1 SV=3	107.6	101.9	102.5	99.6	104.5	92.9	100.8	1.01389	0.361874
39S ribosomal protein L41, mitochondrial OS=Homo sapiens OX=9606 GN=MRPL41 PE=1 SV=1	101.6	92.7	101.6	101.6	103.8	99.1	106.4	0.978805	0.294495
Probable ATP-dependent RNA helicase DDX56 OS=Homo sapiens OX=9606 GN=DDX56 PE=1 SV=1	96.3	98.4	93.3	99	102.4	102.1	106.9	0.950684	0.0168885
Myosin regulatory light polypeptide 9 OS=Homo sapiens OX=9606 GN=MYL9 PE=1 SV=4	92.4	94.9	103.8	98.6	102.5	99.7	116.4	0.943902	0.153636
Serine/threonine-protein phosphatase 2A 65 kDa regulatory subunit A beta isoform OS=Homo sapiens OX=9606 GN=PPP2R1B PE=1 SV=3	104.4	100.7	99.8	103.4	99.7	97.3	105.7	1.02357	0.652431
Ethylmalonyl-CoA decarboxylase OS=Homo sapiens OX=9606 GN=ECHDC1 PE=1 SV=2	101.2	104.9	97.3	94.3	98.9	102.7	105.8	0.966407	0.385554
Kelch-like ECH-associated protein 1 OS=Homo sapiens OX=9606 GN=KEAP1 PE=1 SV=2	96.1	99.5	97.9	113.8	101.4	114.1	90	0.973373	0.999161
Splicing factor U2AF 65 kDa subunit OS=Homo sapiens OX=9606 GN=U2AF2 PE=1 SV=4	95.3	99.4	100.6	99.3	102.9	100.8	105.1	0.9655	0.0548052
Vesicle transport protein SEC20 OS=Homo sapiens OX=9606 GN=BNIP1 PE=1 SV=3	93.4	102.7	99	95.4	101.6	103	105.1	0.943689	0.0809652
NudC domain-containing protein 1 OS=Homo sapiens OX=9606 GN=NUDCD1 PE=1 SV=2	91	98.2	103.6	99.8	96.5	107.4	103.2	0.959302	0.350757
Phosphatidylinositol 3-kinase regulatory subunit beta OS=Homo sapiens OX=9606 GN=PIK3R2 PE=1 SV=2	99.1	93.6	104.2	99.7	98.1	102	104.5	0.97451	0.463708
N(G),N(G)-dimethylarginine dimethylaminohydrolase 1 OS=Homo sapiens OX=9606 GN=DDAH1 PE=1 SV=3	97.7	100.7	100.9	101.3	104.2	102.1	98.2	0.987267	0.479092
Plasminogen activator inhibitor 1 OS=Homo sapiens OX=9606 GN=SERPINE1 PE=1 SV=1	94.3	97.5	95.8	96.8	103.7	107.4	102.7	0.92864	0.00205282
Platelet-activating factor acetylhydrolase IB subunit beta OS=Homo sapiens OX=9606 GN=PAFAH1B2 PE=1 SV=1	88.2	104	98.8	97.5	99.1	106.7	106.8	0.919869	0.171846
Interferon-induced GTP-binding protein Mx2 OS=Homo sapiens OX=9606 GN=MX2 PE=1 SV=1	93.4	97.9	98.5	100.7	104	110.9	91.6	0.944231	0.410527
Microtubule-associated proteins 1A/1B light chain 3 beta 2 OS=Homo sapiens OX=9606 GN=MAP1LC3B2 PE=2 SV=1	74.5	109.8	100.3	110.5	92.8	104.6	104	1.0101	0.877928
Ran-specific GTPase-activating protein OS=Homo sapiens OX=9606 GN=RANBP1 PE=1 SV=1	94.3	98.3	99.7	100.8	106.8	96.3	102.7	0.963973	0.285362
Calcium-regulated heat-stable protein 1 OS=Homo sapiens OX=9606 GN=CARHSP1 PE=1 SV=2	131	83	98.4	115.2	94.5	97	104.8	1.10103	0.545641
GTP-binding protein 10 OS=Homo sapiens OX=9606 GN=GTPBP10 PE=1 SV=1	110	105.7	92.2	98.3	101.4	102.9	99	1.00592	0.92838
Peptidyl-prolyl cis-trans isomerase A OS=Homo sapiens OX=9606 GN=PPIA PE=1 SV=2	98.8	100.8	102.5	100	101.3	101.4	104.3	0.990138	0.202438
Proteasome subunit beta type-9 OS=Homo sapiens OX=9606 GN=PSMB9 PE=1 SV=2	90.6	96.6	98.6	98.9	103.9	105.6	104.3	0.935762	0.0150453
CAP-Gly domain-containing linker protein 1 OS=Homo sapiens OX=9606 GN=CLIP1 PE=1 SV=2	99.8	96.5	97.5	99.7	106.4	102.9	100.7	0.958212	0.0327405
Ribosome-releasing factor 2, mitochondrial OS=Homo sapiens OX=9606 GN=GFM2 PE=1 SV=1	92.2	103.8	91.1	106.4	98.5	101.6	115.6	0.964567	0.33275
60S ribosome subunit biogenesis protein NIP7 homolog OS=Homo sapiens OX=9606 GN=NIP7 PE=1 SV=1	79.1	121.5	98.5	96.3	80.2	105.3	104.6	0.931166	0.869167
Eukaryotic translation initiation factor 2A OS=Homo sapiens OX=9606 GN=EIF2A PE=1 SV=3	93.3	102.1	97.4	101.2	100.3	104.7	103.2	0.962209	0.166085
Prostaglandin reductase 1 OS=Homo sapiens OX=9606 GN=PTGR1 PE=1 SV=2	97.8	101.1	97.9	103.2	101.9	101.6	103.9	0.976447	0.199083
Ras-related GTP-binding protein B OS=Homo sapiens OX=9606 GN=RRAGB PE=1 SV=1	92.2	115.6	92.3	94.5	87.4	103.4	110.8	0.903288	0.840025
DnaJ homolog subfamily C member 13 OS=Homo sapiens OX=9606 GN=DNAJC13 PE=1 SV=5	98.6	103.9	97.6	101.1	100.5	109.2	100.1	0.993532	0.366766
NADH dehydrogenase [ubiquinone] iron-sulfur protein 2, mitochondrial OS=Homo sapiens OX=9606 GN=NDUFS2 PE=1 SV=2	98.9	97.9	99.7	97.6	103.5	104.2	100.3	0.950725	0.0157238
CDKN2A-interacting protein OS=Homo sapiens OX=9606 GN=CDKN2AIP PE=1 SV=3	96.9	95.6	98.6	99.5	103.5	104.4	100.6	0.944444	0.0142481
DNA-directed RNA polymerase I subunit RPA1 OS=Homo sapiens OX=9606 GN=POLR1A PE=1 SV=2	100.2	95.4	95.1	97.6	104	103.7	102.9	0.930569	0.00620485
Peptidyl-prolyl cis-trans isomerase NIMA-interacting 1 OS=Homo sapiens OX=9606 GN=PIN1 PE=1 SV=1	98.8	97.2	103.6	93.8	104	104.3	103.8	0.942308	0.0651472
BRI3-binding protein OS=Homo sapiens OX=9606 GN=BRI3BP PE=1 SV=1	98.6	105	102.8	98.7	112.7	84.3	101.3	0.994571	0.807064
Testis-expressed protein 10 OS=Homo sapiens OX=9606 GN=TEX10 PE=1 SV=2	110.7	95.1	96.7	102.7	103.1	99.1	101.3	0.984205	0.976423
Ras-related protein Rab-34 OS=Homo sapiens OX=9606 GN=RAB34 PE=1 SV=1	92.1	103	102.2	103.9	94.2	102.8	104.9	0.998054	0.940635
Lysophosphatidylcholine acyltransferase 2 OS=Homo sapiens OX=9606 GN=LPCAT2 PE=1 SV=1	101.4	104.8	100.8	107.3	101.4	103.8	91.1	1.01677	0.253085
Zinc finger and BTB domain-containing protein 7A OS=Homo sapiens OX=9606 GN=ZBTB7A PE=1 SV=1	102.6	108.2	94.5	84.6	102.5	113.1	102.9	0.957726	0.252945
Lipid droplet assembly factor 1 OS=Homo sapiens OX=9606 GN=TMEM159 PE=1 SV=2	80.5	98.2	94	99.3	113.1	106	92.2	0.906604	0.19738
Serine/arginine repetitive matrix protein 2 OS=Homo sapiens OX=9606 GN=SRRM2 PE=1 SV=2	104.9	97.8	100	102.5	103.8	96.2	101.6	0.996555	0.781726
Dihydrolipoyllysine-residue acetyltransferase component of pyruvate dehydrogenase complex, mitochondrial OS=Homo sapiens OX=9606 GN=DLAT PE=1 SV=3	90	99.1	104.9	100.3	104.7	100	103.2	0.966085	0.342252
DNA ligase 4 OS=Homo sapiens OX=9606 GN=LIG4 PE=1 SV=2	89.2	104.1	94.5	92.9	104.7	106.1	99.5	0.894938	0.101076
RNA 3'-terminal phosphate cyclase OS=Homo sapiens OX=9606 GN=RTCA PE=1 SV=1	104.6	106.1	97.5	91.4	99.9	103.9	101.8	0.992633	0.654392
Derlin-2 OS=Homo sapiens OX=9606 GN=DERL2 PE=1 SV=1	104.3	82.4	104.1	87.8	105.5	106.4	108	0.901786	0.13285
Regulator of nonsense transcripts 2 OS=Homo sapiens OX=9606 GN=UPF2 PE=1 SV=1	94.8	102.8	99.1	98.7	99.5	102	106	0.969608	0.204182
E3 ubiquitin-protein ligase TRIM56 OS=Homo sapiens OX=9606 GN=TRIM56 PE=1 SV=3	104.3	92.3	98.7	93.2	110.5	92.2	105	0.91381	0.375958
Ubiquitin-conjugating enzyme E2 variant 1 OS=Homo sapiens OX=9606 GN=UBE2V1 PE=1 SV=2	85.7	99	97.2	97.5	105.2	100.3	107.6	0.92538	0.0659745
Proteolipid protein 2 OS=Homo sapiens OX=9606 GN=PLP2 PE=1 SV=1	96.3	98.1	106.1	91.1	96.5	99.3	114.7	0.978852	0.393199
KxDL motif-containing protein 1 OS=Homo sapiens OX=9606 GN=KXD1 PE=1 SV=2	99.9	96.3	99	104.8	101	105.1	96.9	0.984653	0.743018
Transmembrane prolyl 4-hydroxylase OS=Homo sapiens OX=9606 GN=P4HTM PE=1 SV=2	112.3	96.4	89	89.6	102.5	116	97.2	0.907317	0.338321
Proteasome assembly chaperone 2 OS=Homo sapiens OX=9606 GN=PSMG2 PE=1 SV=1	93.6	96.9	99.2	102.4	101.4	102.9	107.2	0.952867	0.0786315
Glutathione S-transferase P OS=Homo sapiens OX=9606 GN=GSTP1 PE=1 SV=2	95.7	100.3	103.1	99.1	101.5	106.6	100.9	0.982266	0.20391
Pre-mRNA-splicing factor 38A OS=Homo sapiens OX=9606 GN=PRPF38A PE=1 SV=1	100	94.3	95.7	103.1	103	98.1	103.7	0.95	0.288706
RGM domain family member B OS=Homo sapiens OX=9606 GN=RGMB PE=1 SV=3	102.7	99.8	113	80.1	114.7	103	102.5	0.98301	0.413849
Mitochondrial import receptor subunit TOM22 homolog OS=Homo sapiens OX=9606 GN=TOMM22 PE=1 SV=3	97.6	101	93	96.5	99.1	104.5	105.6	0.928708	0.0658307
Cathepsin B OS=Homo sapiens OX=9606 GN=CTSB PE=1 SV=3	103.5	101.5	101.4	99.8	101.6	98.6	106.5	0.998524	0.760762
Motile sperm domain-containing protein 2 OS=Homo sapiens OX=9606 GN=MOSPD2 PE=1 SV=1	100.7	97.8	97.5	95.1	99.1	108.6	103.2	0.946221	0.0798416
Wings apart-like protein homolog OS=Homo sapiens OX=9606 GN=WAPL PE=1 SV=1	94.8	102.7	98.7	103.2	106	97.2	105	0.959048	0.420496
CCR4-NOT transcription complex subunit 8 OS=Homo sapiens OX=9606 GN=CNOT8 PE=1 SV=1	85.9	93	104.4	123.7	100.7	99.1	105.8	0.980139	0.991059
TBC1 domain family member 15 OS=Homo sapiens OX=9606 GN=TBC1D15 PE=1 SV=2	96.8	97.4	99.3	98	101.9	107.3	102.4	0.954102	0.0125414
Dynactin subunit 6 OS=Homo sapiens OX=9606 GN=DCTN6 PE=1 SV=1	103.1	98.5	96.7	95.2	104.1	102.5	100	0.952195	0.151292
Protein RER1 OS=Homo sapiens OX=9606 GN=RER1 PE=1 SV=1	96.6	92.9	105.2	103.3	110	97.3	101	0.989604	0.512504
Beclin-1 OS=Homo sapiens OX=9606 GN=BECN1 PE=1 SV=2	92.2	96.4	103.7	101.4	104	102.6	102.2	0.963938	0.203143
MAGUK p55 subfamily member 5 OS=Homo sapiens OX=9606 GN=MPP5 PE=1 SV=3	107.7	90.7	92.8	97.8	104.4	95.5	104.4	0.912835	0.451361
Transmembrane protein 165 OS=Homo sapiens OX=9606 GN=TMEM165 PE=1 SV=1	102.8	96.7	102	95.8	103.1	97.1	106.7	0.963628	0.389688
Methionine adenosyltransferase 2 subunit beta OS=Homo sapiens OX=9606 GN=MAT2B PE=1 SV=1	117.8	98.2	99.2	97.9	101.7	101.7	95.5	0.970501	0.569957
Inosine-5'-monophosphate dehydrogenase 2 OS=Homo sapiens OX=9606 GN=IMPDH2 PE=1 SV=2	98.5	98.5	100.8	100.1	103.3	98.3	103.4	0.961278	0.220854
Ribonucleoprotein PTB-binding 1 OS=Homo sapiens OX=9606 GN=RAVER1 PE=1 SV=1	88.9	100.5	101.1	93.8	105	105.8	102.9	0.925238	0.0604885
Perilipin-3 OS=Homo sapiens OX=9606 GN=PLIN3 PE=1 SV=3	100.6	97.3	101.7	100.5	102.1	98.9	103.5	0.984819	0.398541
Exosome complex component MTR3 OS=Homo sapiens OX=9606 GN=EXOSC6 PE=1 SV=1	106.9	102.1	99.5	103.4	102.5	99.1	96.7	1.03683	0.184507
DnaJ homolog subfamily B member 14 OS=Homo sapiens OX=9606 GN=DNAJB14 PE=1 SV=1	91.1	107	99.5	115.7	107.1	102.2	93.9	1.01027	0.759976
Protein N-terminal asparagine amidohydrolase OS=Homo sapiens OX=9606 GN=NTAN1 PE=1 SV=3	96	98	91.3	101.3	95.5	100.8	113.2	0.962302	0.25235
Mortality factor 4-like protein 1 OS=Homo sapiens OX=9606 GN=MORF4L1 PE=1 SV=2	99.8	94.2	108.7	103.7	94.6	100.9	108.4	1.00842	0.953829
AP-1 complex subunit gamma-like 2 OS=Homo sapiens OX=9606 GN=AP1G2 PE=1 SV=1	85.9	105.4	95.8	100.1	101	90.6	123.3	0.969802	0.426265
Vacuolar protein sorting-associated protein 26B OS=Homo sapiens OX=9606 GN=VPS26B PE=1 SV=2	97.6	106.2	96.8	97.2	102.7	106.2	96.9	0.948393	0.510085
26S proteasome regulatory subunit 7 OS=Homo sapiens OX=9606 GN=PSMC2 PE=1 SV=3	96.7	100.4	100.6	101	102.7	101	103.5	0.978578	0.0964846
Nuclear inhibitor of protein phosphatase 1 OS=Homo sapiens OX=9606 GN=PPP1R8 PE=1 SV=2	105.2	93.4	101.9	98.4	100.3	105	101.5	0.9867	0.464544
Caprin-1 OS=Homo sapiens OX=9606 GN=CAPRIN1 PE=1 SV=2	102.8	99.6	100.4	94.8	105.2	101.5	101.3	0.985222	0.206319
Ephrin type-A receptor 2 OS=Homo sapiens OX=9606 GN=EPHA2 PE=1 SV=2	97.8	98.5	96.5	98.8	103.1	103	104.6	0.951988	0.000620767
Receptor-type tyrosine-protein phosphatase epsilon OS=Homo sapiens OX=9606 GN=PTPRE PE=1 SV=1	91.7	101.1	97.9	96	101.7	103.2	108.9	0.939438	0.0440038
60S ribosomal protein L36 OS=Homo sapiens OX=9606 GN=RPL36 PE=1 SV=3	124.4	94.3	99.4	101.3	107	91.5	98.6	1.01775	0.53562
BTB/POZ domain-containing protein KCTD3 OS=Homo sapiens OX=9606 GN=KCTD3 PE=1 SV=2	115.6	87.6	95.6	106.7	100.5	102.6	89.4	1.00647	0.65029
Helicase MOV-10 OS=Homo sapiens OX=9606 GN=MOV10 PE=1 SV=2	99.4	107.1	105.7	104.8	100.5	102.3	89.5	1.04726	0.140551
ATP-binding cassette sub-family B member 10, mitochondrial OS=Homo sapiens OX=9606 GN=ABCB10 PE=1 SV=2	101.1	105.1	95.9	103	91.3	111	102.2	0.998532	0.967817
Protein RRP5 homolog OS=Homo sapiens OX=9606 GN=PDCD11 PE=1 SV=3	94.9	94.5	99.9	96.6	103.8	107	102.3	0.922447	0.00814774
RNA-binding protein 3 OS=Homo sapiens OX=9606 GN=RBM3 PE=1 SV=1	98.2	100.5	98.3	99.6	102.4	105.1	100.2	0.966309	0.0528647
Transmembrane protein 214 OS=Homo sapiens OX=9606 GN=TMEM214 PE=1 SV=2	95.9	101.3	100.8	100	102.4	99.9	102.4	0.980469	0.256361
Bone marrow stromal antigen 2 OS=Homo sapiens OX=9606 GN=BST2 PE=1 SV=1	100.6	93.6	106.3	93.6	106	99.5	102.4	0.948242	0.347166
Peroxisomal membrane protein PEX14 OS=Homo sapiens OX=9606 GN=PEX14 PE=1 SV=1	91.6	98.8	100.3	97.9	107.6	102.6	100.9	0.958577	0.0679789
Nuclear factor related to kappa-B-binding protein OS=Homo sapiens OX=9606 GN=NFRKB PE=1 SV=2	110.3	104.9	83.6	94.7	109.4	105.8	85.4	0.943289	0.853151
RWD domain-containing protein 1 OS=Homo sapiens OX=9606 GN=RWDD1 PE=1 SV=1	114.1	97.9	107.1	98.1	103	99.6	86.7	1.03012	0.261427
ATP-dependent 6-phosphofructokinase, muscle type OS=Homo sapiens OX=9606 GN=PFKM PE=1 SV=2	82.5	103.4	100	101.1	97.9	107.8	104.3	0.964046	0.335346
Synapse-associated protein 1 OS=Homo sapiens OX=9606 GN=SYAP1 PE=1 SV=1	99.8	102	100.3	101.8	103.1	97.4	101.3	0.997532	0.818244
U3 small nucleolar RNA-associated protein 6 homolog OS=Homo sapiens OX=9606 GN=UTP6 PE=2 SV=2	88.7	100.9	97.9	94.5	101.4	100.6	107.7	0.948718	0.0858058
Transmembrane 9 superfamily member 1 OS=Homo sapiens OX=9606 GN=TM9SF1 PE=2 SV=2	91.9	92.7	101	109.2	98.4	113.8	101.4	0.955128	0.391036
Transcription and mRNA export factor ENY2 OS=Homo sapiens OX=9606 GN=ENY2 PE=1 SV=1	108.8	97.8	101.5	92.1	96.3	103	119	0.967476	0.42642
Phosphatidylethanolamine-binding protein 1 OS=Homo sapiens OX=9606 GN=PEBP1 PE=1 SV=3	96.7	97	99.9	100.2	105	98.8	103	0.955825	0.0983524
Adenine phosphoribosyltransferase OS=Homo sapiens OX=9606 GN=APRT PE=1 SV=2	102.1	96.6	99.1	99.2	104.1	103.1	95.6	0.961688	0.547204
Superoxide dismutase [Cu-Zn] OS=Homo sapiens OX=9606 GN=SOD1 PE=1 SV=2	109.5	101	101.2	99.1	100	100.9	99.8	1.011	0.411527
RNA/RNP complex-1-interacting phosphatase OS=Homo sapiens OX=9606 GN=DUSP11 PE=1 SV=2	102.1	95.9	88.2	94.1	116.9	100.2	104.8	0.906489	0.0718049
Histone H1.0 OS=Homo sapiens OX=9606 GN=H1-0 PE=1 SV=3	102	102.2	102.4	97.3	104.6	101.8	96.1	1.00295	0.957802
Alpha-enolase OS=Homo sapiens OX=9606 GN=ENO1 PE=1 SV=2	103.1	97.9	100.3	100	103.9	101.8	99.9	0.983792	0.377027
Rho guanine nucleotide exchange factor 26 OS=Homo sapiens OX=9606 GN=ARHGEF26 PE=1 SV=4	94.5	102.4	106.3	106.5	98.7	112.7	93.4	1.05724	0.893347
Mitochondrial antiviral-signaling protein OS=Homo sapiens OX=9606 GN=MAVS PE=1 SV=2	100.7	95.4	96.8	99.7	107	96.1	103.5	0.949275	0.24287
Forkhead box protein P4 OS=Homo sapiens OX=9606 GN=FOXP4 PE=1 SV=1	104.8	94.7	86.1	99	105.3	96.4	107.1	0.919753	0.266016
B-cell lymphoma/leukemia 10 OS=Homo sapiens OX=9606 GN=BCL10 PE=1 SV=1	98.4	96.9	95.8	99	106.9	99.5	103.8	0.940751	0.0317762
Glycogen synthase kinase-3 alpha OS=Homo sapiens OX=9606 GN=GSK3A PE=1 SV=2	95.6	114.9	97.6	99.1	87.1	103.2	102.4	0.960449	0.562426
Reticulocalbin-1 OS=Homo sapiens OX=9606 GN=RCN1 PE=1 SV=1	85.6	99.8	97.6	98.6	105.6	98.8	106	0.928977	0.123783
GTP:AMP phosphotransferase AK3, mitochondrial OS=Homo sapiens OX=9606 GN=AK3 PE=1 SV=4	96.4	96.9	98.2	102.3	102.5	97.7	104.7	0.951707	0.232602
40S ribosomal protein S17 OS=Homo sapiens OX=9606 GN=RPS17 PE=1 SV=2	109.4	102.1	101.5	97.8	102.7	97.9	101	1.00792	0.516192
MICAL-like protein 2 OS=Homo sapiens OX=9606 GN=MICALL2 PE=1 SV=1	105.6	86.7	105.4	99.6	104.4	104.2	90.7	0.983685	0.948241
Microtubule-associated proteins 1A/1B light chain 3A OS=Homo sapiens OX=9606 GN=MAP1LC3A PE=1 SV=2	83.8	105	108.1	90.8	89.2	104.2	119.1	0.939539	0.498958
Cell surface hyaluronidase OS=Homo sapiens OX=9606 GN=CEMIP2 PE=1 SV=1	95.9	108.6	99.3	110.3	90.1	101.2	103.8	1.02717	0.38645
DDB1- and CUL4-associated factor 13 OS=Homo sapiens OX=9606 GN=DCAF13 PE=1 SV=2	96.3	101	94.4	103.1	96.9	102.8	102.8	0.95963	0.495052
N-myc-interactor OS=Homo sapiens OX=9606 GN=NMI PE=1 SV=2	98.6	103.8	101.5	100.9	105.6	101.3	98	0.999013	0.85378
Annexin A4 OS=Homo sapiens OX=9606 GN=ANXA4 PE=1 SV=4	97.3	102.9	99.2	99.6	101.4	101.4	101.3	0.980276	0.293301
Nucleoporin NUP35 OS=Homo sapiens OX=9606 GN=NUP35 PE=1 SV=1	101.3	91.8	100.4	106.5	101.6	102.1	101.4	0.992618	0.657385
Calcium-binding protein 39 OS=Homo sapiens OX=9606 GN=CAB39 PE=1 SV=1	93	99.7	100.2	96.6	104.1	102	103.3	0.950145	0.0364802
Metastasis-associated protein MTA2 OS=Homo sapiens OX=9606 GN=MTA2 PE=1 SV=1	99.6	98	99.8	96	103.3	103.5	104	0.954589	0.00421701
General transcription factor IIH subunit 2 OS=Homo sapiens OX=9606 GN=GTF2H2 PE=1 SV=1	93.2	103.7	101.9	92.4	102	113.5	100	0.956373	0.195141
Protein FAM168A OS=Homo sapiens OX=9606 GN=FAM168A PE=1 SV=2	112.3	97.7	94.4	100.2	100.5	103.2	96.6	0.984577	0.838368
COMM domain-containing protein 10 OS=Homo sapiens OX=9606 GN=COMMD10 PE=1 SV=1	104.2	96.7	99.8	107.3	104.5	99.3	100.5	1.01493	0.860727
Heterogeneous nuclear ribonucleoprotein U-like protein 1 OS=Homo sapiens OX=9606 GN=HNRNPUL1 PE=1 SV=2	109	97.5	99.6	101.2	100.5	100.6	102.3	0.998012	0.827269
MAX gene-associated protein OS=Homo sapiens OX=9606 GN=MGA PE=1 SV=4	109.2	94.8	96.3	96.6	104.7	98.7	102.4	0.941895	0.549539
E3 ubiquitin-protein ligase BRE1A OS=Homo sapiens OX=9606 GN=RNF20 PE=1 SV=2	108.9	97.1	97.5	102.7	102.6	94.6	100.8	0.993056	0.589333
COP9 signalosome complex subunit 8 OS=Homo sapiens OX=9606 GN=COPS8 PE=1 SV=1	98.6	100.8	96	103	109.7	100.3	101.1	0.986152	0.24052
60 kDa heat shock protein, mitochondrial OS=Homo sapiens OX=9606 GN=HSPD1 PE=1 SV=2	100.2	97.2	101.5	101.1	104.8	101.1	100.5	0.995549	0.242188
Signal recognition particle 14 kDa protein OS=Homo sapiens OX=9606 GN=SRP14 PE=1 SV=2	93.7	95.7	101.4	97.7	114	97	103	0.938835	0.161717
Rho GTPase-activating protein 7 OS=Homo sapiens OX=9606 GN=DLC1 PE=1 SV=4	112	92.2	99.7	98.6	110.9	103.1	102.9	0.961688	0.393617
G1/S-specific cyclin-E1 OS=Homo sapiens OX=9606 GN=CCNE1 PE=1 SV=2	82.8	92.3	120.6	93.9	103.1	84.4	117.7	0.903007	0.743649
Ubiquitin/ISG15-conjugating enzyme E2 L6 OS=Homo sapiens OX=9606 GN=UBE2L6 PE=1 SV=4	92.3	104.7	103.5	94.4	105.5	104.8	98.1	0.944179	0.377456
Protein ZNRD2 OS=Homo sapiens OX=9606 GN=ZNRD2 PE=1 SV=1	92.6	103.2	107	97.3	93.9	98.5	116.1	1.01777	0.69656
Mediator of RNA polymerase II transcription subunit 4 OS=Homo sapiens OX=9606 GN=MED4 PE=1 SV=1	98.8	94.7	113.8	85.8	106.2	93.9	103.4	0.935687	0.718611
Replication initiator 1 OS=Homo sapiens OX=9606 GN=REPIN1 PE=1 SV=1	78.8	101.1	101.6	96	109.2	99.6	105.1	0.937678	0.188343
Ubiquitin-conjugating enzyme E2 variant 3 OS=Homo sapiens OX=9606 GN=UEVLD PE=1 SV=2	100.8	101.5	97.8	91.4	98.4	106.7	103.5	0.95942	0.201206
COP9 signalosome complex subunit 2 OS=Homo sapiens OX=9606 GN=COPS2 PE=1 SV=1	103.4	102.6	96.4	98.5	97.4	103.3	101.9	0.986752	0.805462
Dual specificity protein phosphatase 3 OS=Homo sapiens OX=9606 GN=DUSP3 PE=1 SV=1	95	104.7	104.8	98.3	91.7	102	102.2	0.995098	0.634603
Importin-11 OS=Homo sapiens OX=9606 GN=IPO11 PE=1 SV=1	96.9	101.8	104.2	101.4	102	96.7	102.6	0.996078	0.798962
YrdC domain-containing protein, mitochondrial OS=Homo sapiens OX=9606 GN=YRDC PE=1 SV=1	95.7	99.4	100	100.3	106.3	102	101.6	0.977451	0.0547119
Afadin OS=Homo sapiens OX=9606 GN=AFDN PE=1 SV=3	101	96.5	99.7	102.8	102.2	105.1	98.4	0.981898	0.438759
Ancient ubiquitous protein 1 OS=Homo sapiens OX=9606 GN=AUP1 PE=1 SV=2	109	92.6	102.7	100.7	110	100.6	91.7	1.01093	0.938542
Glutaryl-CoA dehydrogenase, mitochondrial OS=Homo sapiens OX=9606 GN=GCDH PE=1 SV=1	98	117.2	111.6	87.2	104.9	99	87.5	1.05859	0.514237
Probable ATP-dependent RNA helicase DDX23 OS=Homo sapiens OX=9606 GN=DDX23 PE=1 SV=3	97.6	101.7	101	96.4	108.8	98.6	102.3	0.970674	0.223635
Adenosine deaminase OS=Homo sapiens OX=9606 GN=ADA PE=1 SV=3	104.4	97.8	116.1	91.2	102.4	97	116	0.987305	0.740047
Secretory carrier-associated membrane protein 2 OS=Homo sapiens OX=9606 GN=SCAMP2 PE=1 SV=2	104	94.6	89.3	103.3	105.8	84.5	106	0.935255	0.899787
Adenylate kinase isoenzyme 6 OS=Homo sapiens OX=9606 GN=AK6 PE=1 SV=1	90.5	99.7	106.6	99.2	105.4	102.7	98.8	0.968354	0.469499
Nardilysin OS=Homo sapiens OX=9606 GN=NRDC PE=1 SV=3	94.8	100.7	98.4	99.5	102.7	103.4	102.7	0.963486	0.0295045
Cytochrome b-c1 complex subunit 8 OS=Homo sapiens OX=9606 GN=UQCRQ PE=1 SV=4	108.8	94.6	99.6	108.2	93.7	101.9	101.1	1.0277	0.437762
TBC1 domain family member 4 OS=Homo sapiens OX=9606 GN=TBC1D4 PE=1 SV=2	107.5	95	101.2	101.8	99.5	99.1	107.1	1.0201	0.893453
Leucine-rich repeat-containing protein 40 OS=Homo sapiens OX=9606 GN=LRRC40 PE=1 SV=1	100.1	104	99.3	99.8	101.4	101.8	101.2	0.9857	0.62619
Serine/threonine-protein kinase MRCK alpha OS=Homo sapiens OX=9606 GN=CDC42BPA PE=1 SV=1	95.5	102.2	98.4	95.9	105.6	103.1	98	0.942289	0.165966
Peptidyl-prolyl cis-trans isomerase C OS=Homo sapiens OX=9606 GN=PPIC PE=1 SV=1	90.4	101.6	100.5	96.7	104.8	106.3	88	0.94084	0.693592
39S ribosomal protein L15, mitochondrial OS=Homo sapiens OX=9606 GN=MRPL15 PE=1 SV=1	98.5	98.3	99.6	97.7	104.1	103.2	97.8	0.953488	0.122741
Myoferlin OS=Homo sapiens OX=9606 GN=MYOF PE=1 SV=1	99.4	100.2	100.1	99.7	101.6	101.1	101.6	0.983268	0.00170886
NEDD8-conjugating enzyme UBE2F OS=Homo sapiens OX=9606 GN=UBE2F PE=1 SV=1	106.3	100.5	112.3	109.2	98.6	98.8	97.1	1.0928	0.0313373
Bifunctional polynucleotide phosphatase/kinase OS=Homo sapiens OX=9606 GN=PNKP PE=1 SV=1	133.3	96.2	92.8	103.6	98.8	99	94.6	1.01113	0.449177
40S ribosomal protein S3a OS=Homo sapiens OX=9606 GN=RPS3A PE=1 SV=2	101.5	99.9	103.4	100.1	94.5	102.3	102.1	0.987267	0.528438
RNA-binding protein FUS OS=Homo sapiens OX=9606 GN=FUS PE=1 SV=1	98.3	96.2	96.2	104	106.5	98.6	102.2	0.951566	0.251431
Caveolin-1 OS=Homo sapiens OX=9606 GN=CAV1 PE=1 SV=4	101.5	92.2	103.1	100.8	103.9	94.5	104.4	0.973532	0.714229
Coiled-coil domain-containing protein 8 OS=Homo sapiens OX=9606 GN=CCDC8 PE=1 SV=2	89.4	84.6	79.1	76.6	134.9	94.9	110.5	0.740724	0.0298471
Liprin-beta-1 OS=Homo sapiens OX=9606 GN=PPFIBP1 PE=1 SV=2	100.3	99	99.5	101	102.3	103.5	98.2	0.97654	0.380885
SURP and G-patch domain-containing protein 2 OS=Homo sapiens OX=9606 GN=SUGP2 PE=1 SV=2	97.7	99.2	100.7	98.8	102.4	103.8	101.2	0.966797	0.0175948
Transcriptional repressor NF-X1 OS=Homo sapiens OX=9606 GN=NFX1 PE=1 SV=2	101.6	85.8	110.6	103.5	104.2	98.4	101	1.01535	0.901624
39S ribosomal protein L52, mitochondrial OS=Homo sapiens OX=9606 GN=MRPL52 PE=1 SV=2	96	112.5	106.2	103	102.2	101	95.6	1.03564	0.322994
Soluble calcium-activated nucleotidase 1 OS=Homo sapiens OX=9606 GN=CANT1 PE=1 SV=1	98.2	96	101.8	96.1	104.4	106	100	0.930556	0.0561006
Carboxypeptidase A4 OS=Homo sapiens OX=9606 GN=CPA4 PE=1 SV=2	97.8	100.5	104.8	97.8	101.2	100.8	108.1	0.979743	0.310403
Ceramide synthase 2 OS=Homo sapiens OX=9606 GN=CERS2 PE=1 SV=1	105.5	92.5	98.4	105.7	103.2	99.1	101.6	1.00344	0.849523
Cyclic AMP-dependent transcription factor ATF-1 OS=Homo sapiens OX=9606 GN=ATF1 PE=1 SV=2	94.4	109.4	107.6	102.1	103.6	103.3	81.4	1.015	0.366514
MYG1 exonuclease OS=Homo sapiens OX=9606 GN=MYG1 PE=1 SV=3	108.5	96.5	96.1	99.4	104.1	101.7	101.1	0.963127	0.561635
Single-stranded DNA-binding protein, mitochondrial OS=Homo sapiens OX=9606 GN=SSBP1 PE=1 SV=1	96.8	103.5	103.7	105.2	104.3	100.2	94.8	1.03393	0.463704
39S ribosomal protein L44, mitochondrial OS=Homo sapiens OX=9606 GN=MRPL44 PE=1 SV=1	86.7	105.4	104.9	99.4	92.1	105.5	103.6	0.986004	0.842858
RNA-binding protein 33 OS=Homo sapiens OX=9606 GN=RBM33 PE=1 SV=3	108.6	100.1	100.2	98.9	105.7	98.6	98.4	1.01572	0.764712
Retinol dehydrogenase 14 OS=Homo sapiens OX=9606 GN=RDH14 PE=1 SV=1	101.4	95.2	105	97	98.8	102	104.3	0.972549	0.515849
Phospholipid hydroperoxide glutathione peroxidase OS=Homo sapiens OX=9606 GN=GPX4 PE=1 SV=3	92	101.3	99.2	100.5	95.2	104.3	103.7	0.962874	0.459781
DNA polymerase delta subunit 4 OS=Homo sapiens OX=9606 GN=POLD4 PE=1 SV=1	114.7	94.4	80.4	88.9	105.4	136.8	87	0.869545	0.356786
PMS1 protein homolog 1 OS=Homo sapiens OX=9606 GN=PMS1 PE=1 SV=1	102.7	80.1	110.4	106.4	105.5	113.1	88.5	0.990995	0.816281
Deubiquitinating protein VCIP135 OS=Homo sapiens OX=9606 GN=VCPIP1 PE=1 SV=2	100.6	104.3	99.7	100.2	105.7	98.5	100.5	0.999005	0.873193
WASH complex subunit 3 OS=Homo sapiens OX=9606 GN=WASHC3 PE=1 SV=1	90.3	89.3	104.1	95.9	110.2	99.3	102.2	0.910959	0.122854
Peroxiredoxin-6 OS=Homo sapiens OX=9606 GN=PRDX6 PE=1 SV=3	93	100.2	101.1	100.3	103	102.3	102.1	0.979961	0.150988
Sorting nexin-7 OS=Homo sapiens OX=9606 GN=SNX7 PE=1 SV=1	93.6	112.7	88.3	96.5	104.2	100.9	104	0.913942	0.440837
Lysophospholipid acyltransferase LPCAT4 OS=Homo sapiens OX=9606 GN=LPCAT4 PE=1 SV=1	94.6	101.3	117.6	103.5	98.1	104.6	99.1	1.0333	0.567433
E2F-associated phosphoprotein OS=Homo sapiens OX=9606 GN=EAPP PE=1 SV=4	98.4	96.9	97.7	92.1	96.6	102.5	106.3	0.949268	0.115217
40S ribosomal protein S21 OS=Homo sapiens OX=9606 GN=RPS21 PE=1 SV=1	99.6	96	99.1	99	102.5	103.9	102.5	0.966341	0.00737658
Protein PRRC2B OS=Homo sapiens OX=9606 GN=PRRC2B PE=1 SV=2	102.7	107	93	100.8	99.1	99.4	106.2	1.02364	0.868534
RAB6-interacting golgin OS=Homo sapiens OX=9606 GN=GORAB PE=1 SV=1	128.8	73.9	82.3	122.2	97.9	90.8	110.3	1.04443	0.905432
Profilin-1 OS=Homo sapiens OX=9606 GN=PFN1 PE=1 SV=2	100.9	97.1	101.9	103.2	101.3	99.2	102.7	1.00099	0.875617
Cytochrome c oxidase subunit NDUFA4 OS=Homo sapiens OX=9606 GN=NDUFA4 PE=1 SV=1	98.7	103.6	99.1	115.8	117.1	70.8	103.1	0.983026	0.581763
28S ribosomal protein S11, mitochondrial OS=Homo sapiens OX=9606 GN=MRPS11 PE=1 SV=2	89.8	96.5	102.4	84.3	100.1	103.1	113.3	0.903492	0.0858046
Double-stranded RNA-specific adenosine deaminase OS=Homo sapiens OX=9606 GN=ADAR PE=1 SV=4	105.1	99	100.4	100.1	94.2	103.6	101.9	0.983808	0.684362
Lysine-specific histone demethylase 1A OS=Homo sapiens OX=9606 GN=KDM1A PE=1 SV=2	99	102.7	101.1	97.6	99	102.5	101.9	0.981845	0.549327
Cleavage stimulation factor subunit 2 OS=Homo sapiens OX=9606 GN=CSTF2 PE=1 SV=1	98.3	102.5	102.7	105.2	100.4	97.8	102.6	1.02191	0.395077
Protein O-GlcNAcase OS=Homo sapiens OX=9606 GN=OGA PE=1 SV=2	88.4	100.5	100.9	101.8	104.3	100.2	103.9	0.969201	0.266182
Kanadaptin OS=Homo sapiens OX=9606 GN=SLC4A1AP PE=1 SV=1	102.5	97.8	98.5	99.3	102.2	95	105	0.96771	0.681735
AMP deaminase 3 OS=Homo sapiens OX=9606 GN=AMPD3 PE=1 SV=1	98.6	98.7	99.5	98.6	105.1	102.3	99.9	0.964321	0.0383447
Calcium-binding mitochondrial carrier protein Aralar1 OS=Homo sapiens OX=9606 GN=SLC25A12 PE=1 SV=2	101.7	100	95.7	97.9	102.4	107.8	97.3	0.966309	0.270328
F-actin-capping protein subunit alpha-2 OS=Homo sapiens OX=9606 GN=CAPZA2 PE=1 SV=3	96.6	98.7	101.7	100.9	102.4	101.4	102.8	0.974609	0.109877
DNA-directed RNA polymerase I subunit RPA34 OS=Homo sapiens OX=9606 GN=POLR1G PE=1 SV=1	106.1	97.9	96.7	91.9	104.7	101.1	102.6	0.948343	0.252739
Peroxiredoxin-4 OS=Homo sapiens OX=9606 GN=PRDX4 PE=1 SV=1	96.6	99.2	96.6	98.5	103.5	101.4	102.9	0.948008	0.00358147
Glutaminase kidney isoform, mitochondrial OS=Homo sapiens OX=9606 GN=GLS PE=1 SV=1	101.5	95.5	105	101	98.6	103.4	101.2	1.00049	0.907689
60S ribosomal protein L38 OS=Homo sapiens OX=9606 GN=RPL38 PE=1 SV=2	98	102	103.3	100.1	104.4	96.4	101.2	0.998518	0.941517
Rap1 GTPase-GDP dissociation stimulator 1 OS=Homo sapiens OX=9606 GN=RAP1GDS1 PE=1 SV=3	98.9	97.1	98.5	99.2	103.3	100.7	103	0.958252	0.00674932
Rho guanine nucleotide exchange factor 7 OS=Homo sapiens OX=9606 GN=ARHGEF7 PE=1 SV=2	89.9	100.4	95.6	93.9	104.9	101.8	110.3	0.903241	0.0229328
Transmembrane protein 87A OS=Homo sapiens OX=9606 GN=TMEM87A PE=1 SV=3	104	99.8	104.1	104.9	98.5	114.3	93.8	1.05635	0.85942
DNA damage-binding protein 1 OS=Homo sapiens OX=9606 GN=DDB1 PE=1 SV=1	88.6	104.1	99.9	99.2	98.1	106.3	102	0.97598	0.383149
Protein EVI2B OS=Homo sapiens OX=9606 GN=EVI2B PE=1 SV=2	100.3	90.6	101.3	108.8	105	98.2	103.9	0.970164	0.674962
Mitochondrial intermediate peptidase OS=Homo sapiens OX=9606 GN=MIPEP PE=1 SV=2	101.8	105.7	102.6	104.1	97.4	107.4	98.8	1.04605	0.440631
Mediator of RNA polymerase II transcription subunit 19 OS=Homo sapiens OX=9606 GN=MED19 PE=1 SV=2	110.8	98.9	109	111.9	98.9	98.6	103.6	1.11122	0.111524
Wee1-like protein kinase OS=Homo sapiens OX=9606 GN=WEE1 PE=1 SV=2	103.3	101.3	104.9	117.4	96.5	104.4	97.3	1.06989	0.186386
E3 ubiquitin-protein ligase ZNRF2 OS=Homo sapiens OX=9606 GN=ZNRF2 PE=1 SV=1	94.2	100.8	107	101.4	106.1	94.3	99.3	1.01813	0.830726
Acylphosphatase-1 OS=Homo sapiens OX=9606 GN=ACYP1 PE=1 SV=2	94.8	94.3	100.1	100	101.2	102.8	108.4	0.947471	0.0479419
Girdin OS=Homo sapiens OX=9606 GN=CCDC88A PE=1 SV=2	89.8	103.1	97.4	97.4	105.3	100.8	102.9	0.94655	0.134647
Exportin-4 OS=Homo sapiens OX=9606 GN=XPO4 PE=1 SV=2	107	108.9	93	99.2	99.7	99.2	102.8	1.0341	0.755934
Annexin A3 OS=Homo sapiens OX=9606 GN=ANXA3 PE=1 SV=3	97	96.3	103.1	99.5	101.6	107	100.3	0.967028	0.171304
Caspase-6 OS=Homo sapiens OX=9606 GN=CASP6 PE=1 SV=2	100.2	102.9	94.8	102.5	101.6	102.9	97.6	0.997539	0.825182
NPC intracellular cholesterol transporter 2 OS=Homo sapiens OX=9606 GN=NPC2 PE=1 SV=1	110.4	96.4	97.6	93.3	105.6	101.7	98.7	0.953786	0.611911
WD repeat domain phosphoinositide-interacting protein 3 OS=Homo sapiens OX=9606 GN=WDR45B PE=1 SV=2	96.3	99.5	91.8	105.1	99.1	108.9	103.5	0.945894	0.22326
GTP-binding protein SAR1a OS=Homo sapiens OX=9606 GN=SAR1A PE=1 SV=1	102.9	97.5	99	92.9	102.7	103.6	104.3	0.948359	0.0786191
Clathrin light chain B OS=Homo sapiens OX=9606 GN=CLTB PE=1 SV=1	91.9	95.4	101	103.1	107.1	95.3	103.6	0.947876	0.370143
Breast cancer anti-estrogen resistance protein 1 OS=Homo sapiens OX=9606 GN=BCAR1 PE=1 SV=2	90.2	98.4	96	94.8	118	91	105.4	0.905123	0.205307
Protein sel-1 homolog 1 OS=Homo sapiens OX=9606 GN=SEL1L PE=1 SV=3	97.2	100.8	98.9	99.4	101.4	103.8	102.1	0.971107	0.0250631
Uridine 5'-monophosphate synthase OS=Homo sapiens OX=9606 GN=UMPS PE=1 SV=1	89.3	99.5	99	97.5	99.4	108.1	103.9	0.945621	0.0866948
WD repeat-containing protein 3 OS=Homo sapiens OX=9606 GN=WDR3 PE=1 SV=1	99.9	100.4	94.4	97.2	97.2	104.1	102.6	0.960526	0.224288
Caspase-1 OS=Homo sapiens OX=9606 GN=CASP1 PE=1 SV=1	100.4	97.6	95.8	101.7	103.3	102.7	98.2	0.963973	0.278081
Peripheral plasma membrane protein CASK OS=Homo sapiens OX=9606 GN=CASK PE=1 SV=3	105.9	101.6	100.8	96.6	101.9	101.5	98.2	0.997044	0.789736
Acyl-coenzyme A thioesterase 2, mitochondrial OS=Homo sapiens OX=9606 GN=ACOT2 PE=1 SV=6	99.6	89.9	107.3	94.9	94.8	103.7	103.3	0.941433	0.615979
Nucleotide triphosphate diphosphatase NUDT15 OS=Homo sapiens OX=9606 GN=NUDT15 PE=1 SV=1	94.4	101.2	98	101.4	103.9	94.7	103.6	0.96139	0.561219
Afadin- and alpha-actinin-binding protein OS=Homo sapiens OX=9606 GN=SSX2IP PE=1 SV=3	92.2	110.7	91.9	95.6	95.2	100.1	113.4	0.938062	0.480428
Omega-amidase NIT2 OS=Homo sapiens OX=9606 GN=NIT2 PE=1 SV=1	93.1	96.9	106.7	103.9	103.2	96.5	102.2	0.982387	0.910522
Myotrophin OS=Homo sapiens OX=9606 GN=MTPN PE=1 SV=2	103.7	105.3	99.9	97.1	101.8	100.5	86.9	1.01294	0.313232
Host cell factor 1 OS=Homo sapiens OX=9606 GN=HCFC1 PE=1 SV=2	101.3	97.2	103.6	102	103.9	96.3	100.7	1.00943	0.7791
Coiled-coil domain-containing protein 9 OS=Homo sapiens OX=9606 GN=CCDC9 PE=1 SV=1	96.6	98.1	98	97.3	102.6	100.7	104.5	0.951754	0.00387361
Trifunctional purine biosynthetic protein adenosine-3 OS=Homo sapiens OX=9606 GN=GART PE=1 SV=1	91.3	101	99.1	101	102.2	103	102.7	0.974197	0.159025
Poly(rC)-binding protein 2 OS=Homo sapiens OX=9606 GN=PCBP2 PE=1 SV=1	96.4	99.1	101	100.2	102.8	97.7	104.6	0.969358	0.282524
Translation initiation factor IF-3, mitochondrial OS=Homo sapiens OX=9606 GN=MTIF3 PE=1 SV=4	119.7	96.1	95.4	121.5	112.4	93.8	90.6	1.15032	0.407615
Periodic tryptophan protein 1 homolog OS=Homo sapiens OX=9606 GN=PWP1 PE=1 SV=1	91.3	102.2	95.4	92.3	95	112.3	104.7	0.896371	0.148786
Serine-threonine kinase receptor-associated protein OS=Homo sapiens OX=9606 GN=STRAP PE=1 SV=1	95.2	96.3	99.6	99.3	105.6	102.3	102.9	0.950437	0.0116674
Dehydrogenase/reductase SDR family member 4 OS=Homo sapiens OX=9606 GN=DHRS4 PE=1 SV=3	94	102.9	96.8	96.4	101.4	101.3	106.4	0.952663	0.0920647
60S ribosomal protein L23a OS=Homo sapiens OX=9606 GN=RPL23A PE=1 SV=1	105.4	98.8	99.3	102.9	107.4	99.7	96.3	1.01404	0.893405
Protein FAM50A OS=Homo sapiens OX=9606 GN=FAM50A PE=1 SV=2	94.4	103.1	97.3	104.5	99.2	102.9	101.9	0.983317	0.633391
Phosphoglycerate kinase 2 OS=Homo sapiens OX=9606 GN=PGK2 PE=1 SV=3	98.1	97.2	97.2	102.8	106.8	97.5	102	0.957353	0.28729
Cell division cycle protein 123 homolog OS=Homo sapiens OX=9606 GN=CDC123 PE=1 SV=1	93.7	99.5	99.9	102.9	101	102	108.2	0.977451	0.16996
Axin interactor, dorsalization-associated protein OS=Homo sapiens OX=9606 GN=AIDA PE=1 SV=1	106.4	98.7	101.1	103.2	97.4	100.2	101.1	1.01946	0.251166
Adenosine 3'-phospho 5'-phosphosulfate transporter 1 OS=Homo sapiens OX=9606 GN=SLC35B2 PE=1 SV=1	104.6	95.6	95.5	103.5	108.2	100.5	100.3	0.990547	0.419328
Sideroflexin-4 OS=Homo sapiens OX=9606 GN=SFXN4 PE=1 SV=1	115.3	102.6	113.7	96	110.8	91.2	95.1	1.13722	0.336384
Heat shock 70 kDa protein 1B OS=Homo sapiens OX=9606 GN=HSPA1B PE=1 SV=1	99.4	97.3	105	102	103	100.8	98.1	0.999008	0.903959
Dynamin-binding protein OS=Homo sapiens OX=9606 GN=DNMBP PE=1 SV=1	92.6	97	97.3	95.9	102.5	104.9	104.5	0.922967	0.00209144
Caspase-3 OS=Homo sapiens OX=9606 GN=CASP3 PE=1 SV=2	85	98.3	93.4	98.2	106.4	111	96.4	0.900376	0.0891092
Aspartate aminotransferase, cytoplasmic OS=Homo sapiens OX=9606 GN=GOT1 PE=1 SV=3	95.9	92.1	99.2	101.2	100.6	106.2	102.9	0.948008	0.0739729
Serine/threonine-protein kinase 10 OS=Homo sapiens OX=9606 GN=STK10 PE=1 SV=1	95.3	97.3	99.7	100.2	102.9	100.5	104.9	0.95724	0.0422994
Spindle assembly abnormal protein 6 homolog OS=Homo sapiens OX=9606 GN=SASS6 PE=1 SV=1	112.7	88.2	98	104.9	101.5	99	99.3	1.02165	0.876016
DNA replication licensing factor MCM6 OS=Homo sapiens OX=9606 GN=MCM6 PE=1 SV=1	91	103.3	102.1	101.8	97.9	106	101.4	1.00542	0.596214
Extracellular matrix protein 1 OS=Homo sapiens OX=9606 GN=ECM1 PE=1 SV=2	107.7	97.9	96.5	107.7	99.7	92.7	103	1.03109	0.407616
La-related protein 4B OS=Homo sapiens OX=9606 GN=LARP4B PE=1 SV=3	99.1	97.3	97.1	95.3	107.4	101.7	103.4	0.940039	0.00906788
Endothelial cell-selective adhesion molecule OS=Homo sapiens OX=9606 GN=ESAM PE=1 SV=1	90.6	98.5	94.4	104.2	112.8	103.5	98.4	0.931884	0.166729
40S ribosomal protein S5 OS=Homo sapiens OX=9606 GN=RPS5 PE=1 SV=4	106.8	95.1	98.6	99.6	103.3	94.9	101.7	0.974435	0.987757
Laminin subunit beta-1 OS=Homo sapiens OX=9606 GN=LAMB1 PE=1 SV=2	99.8	97.9	98	105	103.1	101.9	100	0.970559	0.511454
Eukaryotic translation initiation factor 1b OS=Homo sapiens OX=9606 GN=EIF1B PE=1 SV=2	95.4	97.9	107.5	103.1	101.9	100.5	104.4	0.986261	0.714609
RNA polymerase II-associated protein 1 OS=Homo sapiens OX=9606 GN=RPAP1 PE=1 SV=3	92.9	97.1	95.2	95	96.1	131	103.8	0.916185	0.147842
Triple functional domain protein OS=Homo sapiens OX=9606 GN=TRIO PE=1 SV=2	97.9	98.8	101.9	101.9	95.8	103	102.2	0.981898	0.930428
60S acidic ribosomal protein P1 OS=Homo sapiens OX=9606 GN=RPLP1 PE=1 SV=1	93.8	106.1	112.2	106.7	90.8	96.8	110.1	1.09917	0.446816
Carbonyl reductase [NADPH] 1 OS=Homo sapiens OX=9606 GN=CBR1 PE=1 SV=3	97.7	99.9	99.4	100.4	102.4	103	97.3	0.973145	0.394509
Delta(3,5)-Delta(2,4)-dienoyl-CoA isomerase, mitochondrial OS=Homo sapiens OX=9606 GN=ECH1 PE=1 SV=2	92.7	98.6	103.8	102.7	96.6	103.2	102.6	0.980994	0.712207
Methionine aminopeptidase 1 OS=Homo sapiens OX=9606 GN=METAP1 PE=1 SV=2	94.2	99.5	97.9	101.5	102.6	101.2	103.4	0.961988	0.0827046
L-lactate dehydrogenase A chain OS=Homo sapiens OX=9606 GN=LDHA PE=1 SV=2	93.4	98.7	99.1	99.3	100.6	105.6	102.7	0.962999	0.0491204
V-type proton ATPase 116 kDa subunit a3 OS=Homo sapiens OX=9606 GN=TCIRG1 PE=1 SV=3	98.2	100.7	105.7	104.6	97.6	109.9	99.1	1.03582	0.980223
Pre-rRNA-processing protein TSR1 homolog OS=Homo sapiens OX=9606 GN=TSR1 PE=1 SV=1	104.5	98.7	101.6	104.1	92.9	101.2	101.2	1.0163	0.234367
Transmembrane protein 126A OS=Homo sapiens OX=9606 GN=TMEM126A PE=1 SV=1	83.4	102.7	94	96.7	91.5	106.9	107.1	0.891955	0.289084
39S ribosomal protein L22, mitochondrial OS=Homo sapiens OX=9606 GN=MRPL22 PE=1 SV=1	103.6	115.9	97.7	97.6	77.9	101.4	110	0.992604	0.479038
Synaptosomal-associated protein 23 OS=Homo sapiens OX=9606 GN=SNAP23 PE=1 SV=1	95.5	97.6	100.2	99.3	103.3	104.7	97.4	0.953049	0.16359
ATP-dependent RNA helicase DDX42 OS=Homo sapiens OX=9606 GN=DDX42 PE=1 SV=1	102.3	100.8	98.4	100.4	101.7	102.9	96.5	0.989184	0.956706
Zinc transporter 5 OS=Homo sapiens OX=9606 GN=SLC30A5 PE=1 SV=1	89.7	115	93	100.7	101.7	95	105.1	0.952311	0.893573
Secretory carrier-associated membrane protein 1 OS=Homo sapiens OX=9606 GN=SCAMP1 PE=1 SV=2	99.2	97	97.9	101.2	96.8	103.6	105.8	0.951255	0.252982
Protein ITPRID2 OS=Homo sapiens OX=9606 GN=ITPRID2 PE=1 SV=3	100.1	101.9	97	95.3	101.3	101.8	102	0.968075	0.137703
Mitogen-activated protein kinase 14 OS=Homo sapiens OX=9606 GN=MAPK14 PE=1 SV=3	98.2	101.3	99.8	99.3	102.2	100.7	101.9	0.976938	0.0708909
ATP-dependent RNA helicase DDX50 OS=Homo sapiens OX=9606 GN=DDX50 PE=1 SV=1	107.1	93.6	98.2	98.2	102.4	99.1	101.9	0.96369	0.613326
Filamin-B OS=Homo sapiens OX=9606 GN=FLNB PE=1 SV=2	95.5	97.9	101	99.7	104.7	101.4	102	0.968627	0.0521352
Acidic leucine-rich nuclear phosphoprotein 32 family member B OS=Homo sapiens OX=9606 GN=ANP32B PE=1 SV=1	97.8	102	103.2	102.4	106.4	94.3	102.1	1.00098	0.904165
Coronin-1B OS=Homo sapiens OX=9606 GN=CORO1B PE=1 SV=1	98.1	98	97.7	100.1	102.2	98.5	104.2	0.959393	0.0955753
Tubulin beta-4B chain OS=Homo sapiens OX=9606 GN=TUBB4B PE=1 SV=1	98.8	99.5	96.3	101.6	102.3	104.4	100.4	0.969208	0.095089
Vigilin OS=Homo sapiens OX=9606 GN=HDLBP PE=1 SV=2	95.1	100.7	98.1	99	106.1	98.9	102.7	0.959591	0.108553
Etoposide-induced protein 2.4 homolog OS=Homo sapiens OX=9606 GN=EI24 PE=1 SV=4	115	105.7	102.4	104.8	101.1	91.4	99	1.06313	0.0620132
Poly(rC)-binding protein 4 OS=Homo sapiens OX=9606 GN=PCBP4 PE=2 SV=1	102.9	100.3	100.6	100.6	107.6	85.7	102.9	0.977648	0.690896
Exosome component 10 OS=Homo sapiens OX=9606 GN=EXOSC10 PE=1 SV=2	92.1	104.5	100	100.9	97.8	104.3	103	0.975243	0.536964
Zinc finger CCCH domain-containing protein 14 OS=Homo sapiens OX=9606 GN=ZC3H14 PE=1 SV=1	106.2	91	95.1	96.7	103.1	103.7	103	0.930165	0.175062
Dual specificity mitogen-activated protein kinase kinase 2 OS=Homo sapiens OX=9606 GN=MAP2K2 PE=1 SV=1	97.2	96.9	99.6	98.6	104.6	99.3	103.1	0.949564	0.0375162
Mediator of RNA polymerase II transcription subunit 12 OS=Homo sapiens OX=9606 GN=MED12 PE=1 SV=4	106.2	108.3	99.4	102.5	105.4	101.5	87.1	1.02808	0.294295
[truncated: 3,831 more rows]
